# Supplementary material for: Crystal structure of 3-[({2-[bis­(2-hy­droxy­benz­yl)amino]­eth­yl}(2-hy­droxy­benz­yl)amino)­meth­yl]-2-hydroxy-5-methyl­benzaldehyde
Source: Acta Crystallogr Sect E Struct Rep Online. 2014 Nov 21;70(Pt 12):562–5. doi: 10.1107/S1600536814024465 (PMC4257411; doi:10.1107/S1600536814024465)
Supplement: Supplementary file 1 [file e-70-00562-sup1.cif]

##############################################################################
#                                                                            #
# This CIF contains the data in a paper accepted for publication in          #
# Acta Crystallographica Section E. It conforms to the requirements of       #
# Notes for Authors for Acta Crystallographica Section E, and has been       #
# peer reviewed under the auspices of the IUCr Commission on Journals.       #
#                                                                            #
# Full details of the Crystallographic Information File format               #
# are given in the paper "The Crystallographic Information File (CIF):       #
# a New Standard Archive File for Crystallography" by S. R. Hall, F. H.      #
# Allen and I. D. Brown [Acta Cryst. (1991), A47, 655-685].                  #
#                                                                            #
# The current version of the core CIF dictionary is obtainable from          #
# ftp://ftp.iucr.org/pub/cif_core.dic.                                       #
#                                                                            #
# Software is freely available for graphical display of the structure(s)     #
# in this CIF. For information consult the CIF software page                 #
# http://www.iucr.org/resources/cif/software.                                #
#                                                                            #
# This file may be used for bona fide research purposes within the           #
# scientific community so long as proper attribution is given to the journal # 
# article from which it was obtained.                                        #
#                                                                            #
##############################################################################
data_general
_audit_creation_method     SHELXL-97
_journal_date_recd_electronic     2014-10-29
_journal_date_accepted     2014-11-06
_journal_name_full     'Acta Crystallographica, Section E'
_journal_year     2014
_journal_volume     70
_journal_issue     12
_journal_page_first     562
_journal_page_last     565
_journal_paper_category     GO
_journal_paper_doi     10.1107/S1600536814024465
_journal_coeditor_code     LH5739
_publ_contact_author_name     'Adailton J. Bortoluzzi'
_publ_contact_author_address
;
Departamento de Qu\'imica
Universidade Federal de Santa Catarina -- UFSC
88040--900 Florian\'opolis, SC
Brazil
;
_publ_contact_author_email     adailton.bortoluzzi@ufsc.br
_publ_contact_author_fax     '55(48)37216888'
_publ_contact_author_phone     '55(48)37216826'
_publ_section_title
;\
Crystal structure of
3-[({2-[bis(2-hydroxybenzyl)amino]ethyl}(2-hydroxybenzyl)amino)methyl]-2-\
hydroxy-5-methylbenzaldehyde
;
_publ_section_title_footnote     .
loop_
    _publ_author_name
    _publ_author_address
    'Fonseca, Alexandra S.'
;    Depto. de Qu\'imica -- Universidade Federal de Santa Catarina
     88040-900 Florian\'opolis, Santa Catarina
     Brazil
;
    'Bortoluzzi, Adailton J.'
;    Depto. de Qu\'imica -- Universidade Federal de Santa Catarina
     88040-900 Florian\'opolis, Santa Catarina
     Brazil
;
_publ_section_synopsis
;
The molecular structure of a non-symmetric structure based on a tetrasubstituted
ethylenediamine backbone consists of three hydroxybenzyl groups and one
2-hydroxy-5-methylbenzaldehyde group bonded to the N atoms of the diamine
unit. The ethylenediamine skeleton shows a regular extended conformation,
while the phenol arms are randomly oriented but governed by hydrogen bonds.
;
data_I
_audit_creation_method     SHELXL-97
_database_code_depnum_ccdc_archive     'CCDC 1033129'
_chemical_name_systematic
;\
3-[({2-[Bis(2-hydroxybenzyl)amino]ethyl}(2-hydroxybenzyl)amino)methyl]-\
2-hydroxy-5-methylbenzaldehyde
;
_chemical_name_common     ?
_chemical_formula_moiety     'C32 H34 N2 O5'
_chemical_formula_sum     'C32 H34 N2 O5'
_chemical_formula_iupac     'C32 H34 N2 O5'
_chemical_formula_weight     526.61
_chemical_melting_point     ?
_symmetry_cell_setting     triclinic
_symmetry_space_group_name_H-M     'P -1'
_symmetry_space_group_name_Hall     '-P 1'
loop_
    _symmetry_equiv_pos_as_xyz
    'x, y, z'
    '-x, -y, -z'
_cell_length_a     10.1635(5)
_cell_length_b     11.0440(6)
_cell_length_c     13.5439(7)
_cell_angle_alpha     113.549(2)
_cell_angle_beta     98.381(2)
_cell_angle_gamma     99.451(3)
_cell_volume     1336.64(12)
_cell_formula_units_Z     2
_cell_measurement_reflns_used     4159
_cell_measurement_theta_min     2.35
_cell_measurement_theta_max     30.25
_cell_measurement_temperature     190(2)
_exptl_crystal_description     prismatic
_exptl_crystal_colour     colourless
_exptl_crystal_size_max     0.15
_exptl_crystal_size_mid     0.08
_exptl_crystal_size_min     0.04
_exptl_crystal_density_diffrn     1.308
_exptl_crystal_density_meas     ?
_exptl_crystal_density_method     'not measured'
_exptl_crystal_F_000     560
_exptl_absorpt_coefficient_mu     0.088
_exptl_absorpt_correction_type     none
_exptl_absorpt_process_details     ?
_exptl_absorpt_correction_T_min     ?
_exptl_absorpt_correction_T_max     ?
_exptl_special_details     ?
_diffrn_ambient_temperature     190(2)
_diffrn_radiation_type     MoK\a
_diffrn_radiation_wavelength     0.71073
_diffrn_radiation_source     'fine-focus sealed tube'
_diffrn_radiation_monochromator     graphite
_diffrn_measurement_device_type     'Bruker APEXII DUO'
_diffrn_measurement_method     '\f and \w scans'
_diffrn_detector_area_resol_mean     ?
_diffrn_reflns_number     17177
_diffrn_reflns_av_R_equivalents     0.0305
_diffrn_reflns_av_sigmaI/netI     0.0524
_diffrn_reflns_theta_min     1.69
_diffrn_reflns_theta_max     30.55
_diffrn_reflns_theta_full     30.55
_diffrn_measured_fraction_theta_max     0.989
_diffrn_measured_fraction_theta_full     0.989
_diffrn_reflns_limit_h_min     -13
_diffrn_reflns_limit_h_max     14
_diffrn_reflns_limit_k_min     -15
_diffrn_reflns_limit_k_max     15
_diffrn_reflns_limit_l_min     -9
_diffrn_reflns_limit_l_max     19
_diffrn_standards_number     ?
_diffrn_standards_interval_count     ?
_diffrn_standards_interval_time     ?
_diffrn_standards_decay_%     ?
_refine_special_details
;
Refinement of <i>F</i>^2^ against ALL reflections. The weighted <i>R</i>-factor
<i>wR</i> and goodness of fit <i>S</i> are based on <i>F</i>^2^, conventional
<i>R</i>-factors <i>R</i> are based on <i>F</i>, with <i>F</i> set to zero for
negative <i>F</i>^2^. The threshold expression of <i>F</i>^2^ >
2\s(<i>F</i>^2^) is used only for calculating <i>R</i>-factors(gt) <i>etc</i>.
and is not relevant to the choice of reflections for refinement.
<i>R</i>-factors based on <i>F</i>^2^ are statistically about twice as large
as those based on <i>F</i>, and <i>R</i>- factors based on ALL data will be
even larger.
;
_reflns_number_total     8122
_reflns_number_gt     5175
_reflns_threshold_expression     I>2\s(I)
_refine_ls_structure_factor_coef     Fsqd
_refine_ls_matrix_type     full
_refine_ls_R_factor_all     0.0985
_refine_ls_R_factor_gt     0.0573
_refine_ls_wR_factor_gt     0.1439
_refine_ls_wR_factor_ref     0.1655
_refine_ls_goodness_of_fit_ref     1.017
_refine_ls_restrained_S_all     1.017
_refine_ls_number_reflns     8122
_refine_ls_number_parameters     353
_refine_ls_number_restraints     0
_refine_ls_hydrogen_treatment     constr
_refine_ls_weighting_scheme     calc
_refine_ls_weighting_details
         'calc w=1/[\s^2^(Fo^2^)+(0.0806P)^2^+0.2575P] where P=(Fo^2^+2Fc^2^)/3'
_atom_sites_solution_hydrogens     geom
_atom_sites_solution_primary     direct
_atom_sites_solution_secondary     difmap
_refine_ls_shift/su_max     0.000
_refine_ls_shift/su_mean     0.000
_refine_diff_density_max     0.420
_refine_diff_density_min     -0.247
_refine_ls_extinction_method     none
_refine_ls_extinction_coef     ?
loop_
    _atom_type_symbol
    _atom_type_description
    _atom_type_scat_dispersion_real
    _atom_type_scat_dispersion_imag
    _atom_type_scat_source
    'C' 'C' 0.0033 0.0016
                         'International Tables Vol C Tables 4.2.6.8 and 6.1.1.4'
    'H' 'H' 0.0000 0.0000
                         'International Tables Vol C Tables 4.2.6.8 and 6.1.1.4'
    'N' 'N' 0.0061 0.0033
                         'International Tables Vol C Tables 4.2.6.8 and 6.1.1.4'
    'O' 'O' 0.0106 0.0060
                         'International Tables Vol C Tables 4.2.6.8 and 6.1.1.4'
_computing_data_collection
;
APEX2 (Bruker, 2009)
;
_computing_cell_refinement
;
SAINT (Bruker, 2009)
;
_computing_data_reduction
;
SAINT (Bruker, 2009)
;
_computing_structure_solution
;
SHELXS97 (Sheldrick, 2008)
;
_computing_structure_refinement
;
SHELXL97 (Sheldrick, 2008)
;
_computing_molecular_graphics
;
PLATON (Spek, 2009) and Mercury (Macrae <i>et al.</i>,  2008)
;
_computing_publication_material
;
SHELXL97 (Sheldrick, 2008)
;
loop_
    _atom_site_type_symbol
    _atom_site_label
    _atom_site_fract_x
    _atom_site_fract_y
    _atom_site_fract_z
    _atom_site_U_iso_or_equiv
    _atom_site_adp_type
    _atom_site_calc_flag
    _atom_site_refinement_flags
    _atom_site_occupancy
    _atom_site_symmetry_multiplicity
    _atom_site_disorder_assembly
    _atom_site_disorder_group
    N N1 0.55546(13) 0.19576(13) 0.30195(10) 0.0231(3) Uani d . 1 1 . .
    C C2 0.46867(17) 0.29324(17) 0.32893(12) 0.0268(3) Uani d . 1 1 . .
    H H2A 0.5193 0.3775 0.3954 0.032 Uiso calc R 1 1 . .
    H H2B 0.3853 0.2536 0.3460 0.032 Uiso calc R 1 1 . .
    C C3 0.42744(17) 0.32788(16) 0.23213(12) 0.0258(3) Uani d . 1 1 . .
    H H3A 0.5117 0.3735 0.2200 0.031 Uiso calc R 1 1 . .
    H H3B 0.3865 0.2416 0.1646 0.031 Uiso calc R 1 1 . .
    N N4 0.33030(13) 0.41522(13) 0.24463(11) 0.0258(3) Uani d . 1 1 . .
    C C10 0.69979(16) 0.26500(17) 0.31867(13) 0.0280(3) Uani d . 1 1 . .
    H H10A 0.7441 0.3071 0.3987 0.034 Uiso calc R 1 1 . .
    H H10B 0.7017 0.3390 0.2948 0.034 Uiso calc R 1 1 . .
    C C11 0.78117(16) 0.17145(16) 0.25636(13) 0.0263(3) Uani d . 1 1 . .
    C C12 0.74930(16) 0.11211(18) 0.14067(13) 0.0288(3) Uani d . 1 1 . .
    C C13 0.82640(18) 0.02915(19) 0.08148(15) 0.0350(4) Uani d . 1 1 . .
    H H13 0.8023 -0.0122 0.0028 0.042 Uiso calc R 1 1 . .
    C C14 0.93856(18) 0.0067(2) 0.13728(16) 0.0368(4) Uani d . 1 1 . .
    H H14 0.9915 -0.0497 0.0967 0.044 Uiso calc R 1 1 . .
    C C15 0.97344(18) 0.06622(19) 0.25181(16) 0.0350(4) Uani d . 1 1 . .
    H H15 1.0507 0.0515 0.2901 0.042 Uiso calc R 1 1 . .
    C C16 0.89474(17) 0.14765(18) 0.31045(14) 0.0312(4) Uani d . 1 1 . .
    H H16 0.9188 0.1880 0.3891 0.037 Uiso calc R 1 1 . .
    C C20 0.54425(17) 0.11170(17) 0.36403(13) 0.0268(3) Uani d . 1 1 . .
    H H20A 0.5551 0.1718 0.4434 0.032 Uiso calc R 1 1 . .
    H H20B 0.6192 0.0640 0.3576 0.032 Uiso calc R 1 1 . .
    C C21 0.40800(16) 0.00815(16) 0.32108(13) 0.0259(3) Uani d . 1 1 . .
    C C22 0.34574(17) -0.05756(17) 0.20764(14) 0.0296(3) Uani d . 1 1 . .
    C C23 0.22507(19) -0.15869(19) 0.16750(17) 0.0394(4) Uani d . 1 1 . .
    H H23 0.1832 -0.2018 0.0905 0.047 Uiso calc R 1 1 . .
    C C24 0.1654(2) -0.1970(2) 0.23937(19) 0.0457(5) Uani d . 1 1 . .
    H H24 0.0838 -0.2678 0.2113 0.055 Uiso calc R 1 1 . .
    C C25 0.2237(2) -0.1331(2) 0.35144(19) 0.0439(5) Uani d . 1 1 . .
    H H25 0.1822 -0.1592 0.4007 0.053 Uiso calc R 1 1 . .
    C C26 0.34370(18) -0.03025(19) 0.39182(16) 0.0338(4) Uani d . 1 1 . .
    H H26 0.3827 0.0149 0.4693 0.041 Uiso calc R 1 1 . .
    C C30 0.20423(18) 0.36075(19) 0.27170(17) 0.0364(4) Uani d . 1 1 . .
    H H30A 0.2235 0.3827 0.3516 0.044 Uiso calc R 1 1 . .
    H H30B 0.1767 0.2604 0.2293 0.044 Uiso calc R 1 1 . .
    C C31 0.08900(18) 0.41958(19) 0.24471(18) 0.0404(4) Uani d . 1 1 . .
    C C32 0.0497(2) 0.4116(2) 0.13898(18) 0.0453(5) Uani d . 1 1 . .
    C C33 -0.0650(2) 0.4543(2) 0.1098(2) 0.0613(7) Uani d . 1 1 . .
    H H33 -0.0926 0.4460 0.0368 0.074 Uiso calc R 1 1 . .
    C C34 -0.1378(2) 0.5087(2) 0.1875(3) 0.0637(7) Uani d . 1 1 . .
    H H34 -0.2174 0.5359 0.1672 0.076 Uiso calc R 1 1 . .
    C C35 -0.0980(2) 0.5243(2) 0.2931(3) 0.0603(7) Uani d . 1 1 . .
    H H35 -0.1472 0.5660 0.3467 0.072 Uiso calc R 1 1 . .
    C C36 0.0148(2) 0.4792(2) 0.3227(2) 0.0499(5) Uani d . 1 1 . .
    H H36 0.0416 0.4889 0.3962 0.060 Uiso calc R 1 1 . .
    C C40 0.39032(17) 0.55858(16) 0.32520(14) 0.0286(3) Uani d . 1 1 . .
    H H40A 0.4334 0.5613 0.3967 0.034 Uiso calc R 1 1 . .
    H H40B 0.3159 0.6066 0.3376 0.034 Uiso calc R 1 1 . .
    C C41 0.49612(16) 0.63311(16) 0.28855(13) 0.0247(3) Uani d . 1 1 . .
    C C42 0.62638(16) 0.70468(16) 0.35788(12) 0.0260(3) Uani d . 1 1 . .
    C C43 0.71949(16) 0.78163(17) 0.32493(13) 0.0284(3) Uani d . 1 1 . .
    C C44 0.68364(17) 0.78221(17) 0.22159(13) 0.0293(3) Uani d . 1 1 . .
    H H44 0.7473 0.8341 0.1998 0.035 Uiso calc R 1 1 . .
    C C45 0.55741(18) 0.70888(17) 0.15050(13) 0.0290(3) Uani d . 1 1 . .
    C C46 0.46489(17) 0.63763(17) 0.18737(13) 0.0277(3) Uani d . 1 1 . .
    H H46 0.3762 0.5900 0.1406 0.033 Uiso calc R 1 1 . .
    C C47 0.85585(19) 0.8554(2) 0.39565(15) 0.0385(4) Uani d . 1 1 . .
    H H47 0.9159 0.9059 0.3704 0.046 Uiso calc R 1 1 . .
    C C48 0.5214(2) 0.7027(2) 0.03654(14) 0.0406(4) Uani d . 1 1 . .
    H H48A 0.5719 0.7864 0.0368 0.061 Uiso calc R 1 1 . .
    H H48B 0.4226 0.6935 0.0152 0.061 Uiso calc R 1 1 . .
    H H48C 0.5462 0.6241 -0.0166 0.061 Uiso calc R 1 1 . .
    O O10 0.64008(13) 0.13999(14) 0.09024(10) 0.0368(3) Uani d . 1 1 . .
    H H10 0.6275 0.1024 0.0139 0.044 Uiso d R 1 1 . .
    O O20 0.40399(13) -0.02278(13) 0.13465(9) 0.0364(3) Uani d . 1 1 . .
    H H20 0.4684 0.0616 0.1734 0.044 Uiso d R 1 1 . .
    O O30 0.12438(17) 0.36127(17) 0.06209(13) 0.0586(4) Uani d . 1 1 . .
    H H30 0.2124 0.3804 0.1050 0.070 Uiso d R 1 1 . .
    O O40 0.66072(13) 0.69757(14) 0.45562(10) 0.0380(3) Uani d . 1 1 . .
    H H40 0.7520 0.7475 0.4859 0.046 Uiso d R 1 1 . .
    O O41 0.89821(14) 0.85675(16) 0.48535(11) 0.0491(4) Uani d . 1 1 . .
loop_
    _atom_site_aniso_label
    _atom_site_aniso_U_11
    _atom_site_aniso_U_22
    _atom_site_aniso_U_33
    _atom_site_aniso_U_12
    _atom_site_aniso_U_13
    _atom_site_aniso_U_23
    N1 0.0239(6) 0.0241(6) 0.0259(6) 0.0070(5) 0.0077(5) 0.0144(5)
    C2 0.0319(8) 0.0270(8) 0.0272(7) 0.0117(7) 0.0117(6) 0.0142(6)
    C3 0.0303(8) 0.0247(8) 0.0257(7) 0.0085(6) 0.0090(6) 0.0128(6)
    N4 0.0230(6) 0.0211(6) 0.0359(7) 0.0052(5) 0.0086(5) 0.0144(5)
    C10 0.0237(8) 0.0273(8) 0.0306(8) 0.0022(6) 0.0043(6) 0.0125(6)
    C11 0.0215(7) 0.0259(8) 0.0335(8) 0.0023(6) 0.0066(6) 0.0162(7)
    C12 0.0231(8) 0.0338(9) 0.0340(8) 0.0060(7) 0.0087(6) 0.0189(7)
    C13 0.0317(9) 0.0410(10) 0.0359(9) 0.0095(8) 0.0128(7) 0.0182(8)
    C14 0.0283(9) 0.0389(10) 0.0515(10) 0.0116(8) 0.0183(8) 0.0235(9)
    C15 0.0233(8) 0.0389(10) 0.0512(10) 0.0082(7) 0.0082(7) 0.0278(9)
    C16 0.0243(8) 0.0341(9) 0.0363(8) 0.0027(7) 0.0034(6) 0.0193(7)
    C20 0.0279(8) 0.0285(8) 0.0280(7) 0.0070(6) 0.0057(6) 0.0165(6)
    C21 0.0248(8) 0.0242(8) 0.0342(8) 0.0090(6) 0.0088(6) 0.0165(6)
    C22 0.0294(8) 0.0240(8) 0.0371(8) 0.0085(7) 0.0097(7) 0.0136(7)
    C23 0.0314(9) 0.0274(9) 0.0484(10) 0.0037(7) 0.0034(8) 0.0088(8)
    C24 0.0287(9) 0.0303(10) 0.0757(14) 0.0027(8) 0.0142(9) 0.0218(10)
    C25 0.0371(10) 0.0409(11) 0.0705(14) 0.0126(9) 0.0256(10) 0.0352(10)
    C26 0.0336(9) 0.0351(9) 0.0443(9) 0.0121(7) 0.0149(7) 0.0255(8)
    C30 0.0277(9) 0.0319(9) 0.0552(11) 0.0045(7) 0.0136(8) 0.0242(8)
    C31 0.0225(8) 0.0279(9) 0.0699(13) 0.0010(7) 0.0098(8) 0.0226(9)
    C32 0.0336(10) 0.0280(10) 0.0612(12) 0.0057(8) 0.0007(9) 0.0106(9)
    C33 0.0442(13) 0.0331(11) 0.0821(17) 0.0056(10) -0.0162(11) 0.0127(11)
    C34 0.0277(10) 0.0339(12) 0.113(2) 0.0043(9) 0.0014(12) 0.0225(13)
    C35 0.0338(11) 0.0353(11) 0.116(2) 0.0094(9) 0.0324(13) 0.0314(13)
    C36 0.0362(11) 0.0367(11) 0.0832(15) 0.0069(9) 0.0258(10) 0.0292(11)
    C40 0.0279(8) 0.0253(8) 0.0348(8) 0.0062(6) 0.0134(7) 0.0135(7)
    C41 0.0255(7) 0.0207(7) 0.0305(7) 0.0079(6) 0.0109(6) 0.0114(6)
    C42 0.0273(8) 0.0266(8) 0.0261(7) 0.0077(6) 0.0079(6) 0.0125(6)
    C43 0.0243(8) 0.0284(8) 0.0317(8) 0.0038(6) 0.0058(6) 0.0134(7)
    C44 0.0302(8) 0.0262(8) 0.0360(8) 0.0048(7) 0.0112(7) 0.0175(7)
    C45 0.0336(9) 0.0260(8) 0.0300(8) 0.0092(7) 0.0077(6) 0.0140(6)
    C46 0.0253(8) 0.0251(8) 0.0311(8) 0.0057(6) 0.0032(6) 0.0119(6)
    C47 0.0283(9) 0.0394(10) 0.0428(10) -0.0015(8) 0.0034(7) 0.0184(8)
    C48 0.0518(12) 0.0422(11) 0.0324(9) 0.0116(9) 0.0078(8) 0.0215(8)
    O10 0.0338(7) 0.0523(8) 0.0295(6) 0.0177(6) 0.0082(5) 0.0200(6)
    O20 0.0418(7) 0.0324(7) 0.0269(6) 0.0004(6) 0.0070(5) 0.0086(5)
    O30 0.0575(10) 0.0587(10) 0.0500(9) 0.0222(8) -0.0007(7) 0.0155(8)
    O40 0.0342(7) 0.0497(8) 0.0323(6) 0.0037(6) 0.0048(5) 0.0235(6)
    O41 0.0367(7) 0.0579(9) 0.0432(8) -0.0025(7) -0.0056(6) 0.0230(7)
loop_
    _geom_bond_atom_site_label_1
    _geom_bond_atom_site_label_2
    _geom_bond_site_symmetry_2
    _geom_bond_distance
    _geom_bond_publ_flag
    N1 C2 . 1.471(2) ?
    N1 C10 . 1.478(2) ?
    N1 C20 . 1.4828(19) ?
    C2 C3 . 1.528(2) ?
    C2 H2A . 0.9900 ?
    C2 H2B . 0.9900 ?
    C3 N4 . 1.471(2) ?
    C3 H3A . 0.9900 ?
    C3 H3B . 0.9900 ?
    N4 C40 . 1.476(2) ?
    N4 C30 . 1.483(2) ?
    C10 C11 . 1.500(2) ?
    C10 H10A . 0.9900 ?
    C10 H10B . 0.9900 ?
    C11 C16 . 1.395(2) ?
    C11 C12 . 1.397(2) ?
    C12 O10 . 1.361(2) ?
    C12 C13 . 1.389(2) ?
    C13 C14 . 1.387(3) ?
    C13 H13 . 0.9500 ?
    C14 C15 . 1.383(3) ?
    C14 H14 . 0.9500 ?
    C15 C16 . 1.389(2) ?
    C15 H15 . 0.9500 ?
    C16 H16 . 0.9500 ?
    C20 C21 . 1.509(2) ?
    C20 H20A . 0.9900 ?
    C20 H20B . 0.9900 ?
    C21 C26 . 1.393(2) ?
    C21 C22 . 1.401(2) ?
    C22 O20 . 1.369(2) ?
    C22 C23 . 1.385(2) ?
    C23 C24 . 1.382(3) ?
    C23 H23 . 0.9500 ?
    C24 C25 . 1.377(3) ?
    C24 H24 . 0.9500 ?
    C25 C26 . 1.390(3) ?
    C25 H25 . 0.9500 ?
    C26 H26 . 0.9500 ?
    C30 C31 . 1.497(3) ?
    C30 H30A . 0.9900 ?
    C30 H30B . 0.9900 ?
    C31 C32 . 1.392(3) ?
    C31 C36 . 1.398(3) ?
    C32 O30 . 1.370(3) ?
    C32 C33 . 1.390(3) ?
    C33 C34 . 1.372(4) ?
    C33 H33 . 0.9500 ?
    C34 C35 . 1.361(4) ?
    C34 H34 . 0.9500 ?
    C35 C36 . 1.392(3) ?
    C35 H35 . 0.9500 ?
    C36 H36 . 0.9500 ?
    C40 C41 . 1.507(2) ?
    C40 H40A . 0.9900 ?
    C40 H40B . 0.9900 ?
    C41 C46 . 1.384(2) ?
    C41 C42 . 1.400(2) ?
    C42 O40 . 1.3556(18) ?
    C42 C43 . 1.407(2) ?
    C43 C44 . 1.397(2) ?
    C43 C47 . 1.456(2) ?
    C44 C45 . 1.380(2) ?
    C44 H44 . 0.9500 ?
    C45 C46 . 1.400(2) ?
    C45 C48 . 1.505(2) ?
    C46 H46 . 0.9500 ?
    C47 O41 . 1.222(2) ?
    C47 H47 . 0.9500 ?
    C48 H48A . 0.9800 ?
    C48 H48B . 0.9800 ?
    C48 H48C . 0.9800 ?
    O10 H10 . 0.9269 ?
    O20 H20 . 0.9386 ?
    O30 H30 . 0.9332 ?
    O40 H40 . 0.9349 ?
loop_
    _geom_angle_atom_site_label_1
    _geom_angle_atom_site_label_2
    _geom_angle_atom_site_label_3
    _geom_angle_site_symmetry_1
    _geom_angle_site_symmetry_3
    _geom_angle
    _geom_angle_publ_flag
    C2 N1 C10 . . 111.44(12) ?
    C2 N1 C20 . . 112.03(12) ?
    C10 N1 C20 . . 111.35(12) ?
    N1 C2 C3 . . 110.69(12) ?
    N1 C2 H2A . . 109.5 ?
    C3 C2 H2A . . 109.5 ?
    N1 C2 H2B . . 109.5 ?
    C3 C2 H2B . . 109.5 ?
    H2A C2 H2B . . 108.1 ?
    N4 C3 C2 . . 116.14(12) ?
    N4 C3 H3A . . 108.3 ?
    C2 C3 H3A . . 108.3 ?
    N4 C3 H3B . . 108.3 ?
    C2 C3 H3B . . 108.3 ?
    H3A C3 H3B . . 107.4 ?
    C3 N4 C40 . . 114.03(13) ?
    C3 N4 C30 . . 112.54(12) ?
    C40 N4 C30 . . 109.74(13) ?
    N1 C10 C11 . . 113.43(13) ?
    N1 C10 H10A . . 108.9 ?
    C11 C10 H10A . . 108.9 ?
    N1 C10 H10B . . 108.9 ?
    C11 C10 H10B . . 108.9 ?
    H10A C10 H10B . . 107.7 ?
    C16 C11 C12 . . 117.97(15) ?
    C16 C11 C10 . . 121.94(15) ?
    C12 C11 C10 . . 119.96(14) ?
    O10 C12 C13 . . 122.45(15) ?
    O10 C12 C11 . . 116.65(15) ?
    C13 C12 C11 . . 120.90(15) ?
    C14 C13 C12 . . 119.98(16) ?
    C14 C13 H13 . . 120.0 ?
    C12 C13 H13 . . 120.0 ?
    C15 C14 C13 . . 120.14(17) ?
    C15 C14 H14 . . 119.9 ?
    C13 C14 H14 . . 119.9 ?
    C14 C15 C16 . . 119.55(16) ?
    C14 C15 H15 . . 120.2 ?
    C16 C15 H15 . . 120.2 ?
    C15 C16 C11 . . 121.45(16) ?
    C15 C16 H16 . . 119.3 ?
    C11 C16 H16 . . 119.3 ?
    N1 C20 C21 . . 111.67(12) ?
    N1 C20 H20A . . 109.3 ?
    C21 C20 H20A . . 109.3 ?
    N1 C20 H20B . . 109.3 ?
    C21 C20 H20B . . 109.3 ?
    H20A C20 H20B . . 107.9 ?
    C26 C21 C22 . . 117.90(16) ?
    C26 C21 C20 . . 121.25(15) ?
    C22 C21 C20 . . 120.77(14) ?
    O20 C22 C23 . . 119.00(16) ?
    O20 C22 C21 . . 120.26(15) ?
    C23 C22 C21 . . 120.74(17) ?
    C24 C23 C22 . . 120.06(18) ?
    C24 C23 H23 . . 120.0 ?
    C22 C23 H23 . . 120.0 ?
    C25 C24 C23 . . 120.42(18) ?
    C25 C24 H24 . . 119.8 ?
    C23 C24 H24 . . 119.8 ?
    C24 C25 C26 . . 119.46(18) ?
    C24 C25 H25 . . 120.3 ?
    C26 C25 H25 . . 120.3 ?
    C25 C26 C21 . . 121.40(18) ?
    C25 C26 H26 . . 119.3 ?
    C21 C26 H26 . . 119.3 ?
    N4 C30 C31 . . 111.34(14) ?
    N4 C30 H30A . . 109.4 ?
    C31 C30 H30A . . 109.4 ?
    N4 C30 H30B . . 109.4 ?
    C31 C30 H30B . . 109.4 ?
    H30A C30 H30B . . 108.0 ?
    C32 C31 C36 . . 118.15(19) ?
    C32 C31 C30 . . 120.33(18) ?
    C36 C31 C30 . . 121.5(2) ?
    O30 C32 C33 . . 119.1(2) ?
    O30 C32 C31 . . 120.03(18) ?
    C33 C32 C31 . . 120.9(2) ?
    C34 C33 C32 . . 119.3(3) ?
    C34 C33 H33 . . 120.3 ?
    C32 C33 H33 . . 120.3 ?
    C35 C34 C33 . . 121.2(2) ?
    C35 C34 H34 . . 119.4 ?
    C33 C34 H34 . . 119.4 ?
    C34 C35 C36 . . 119.9(2) ?
    C34 C35 H35 . . 120.0 ?
    C36 C35 H35 . . 120.0 ?
    C35 C36 C31 . . 120.4(2) ?
    C35 C36 H36 . . 119.8 ?
    C31 C36 H36 . . 119.8 ?
    N4 C40 C41 . . 113.41(13) ?
    N4 C40 H40A . . 108.9 ?
    C41 C40 H40A . . 108.9 ?
    N4 C40 H40B . . 108.9 ?
    C41 C40 H40B . . 108.9 ?
    H40A C40 H40B . . 107.7 ?
    C46 C41 C42 . . 118.20(14) ?
    C46 C41 C40 . . 120.76(14) ?
    C42 C41 C40 . . 120.98(14) ?
    O40 C42 C41 . . 119.10(14) ?
    O40 C42 C43 . . 121.17(14) ?
    C41 C42 C43 . . 119.73(14) ?
    C44 C43 C42 . . 119.95(15) ?
    C44 C43 C47 . . 119.64(15) ?
    C42 C43 C47 . . 120.34(15) ?
    C45 C44 C43 . . 121.23(15) ?
    C45 C44 H44 . . 119.4 ?
    C43 C44 H44 . . 119.4 ?
    C44 C45 C46 . . 117.50(15) ?
    C44 C45 C48 . . 121.42(16) ?
    C46 C45 C48 . . 121.06(16) ?
    C41 C46 C45 . . 123.31(15) ?
    C41 C46 H46 . . 118.3 ?
    C45 C46 H46 . . 118.3 ?
    O41 C47 C43 . . 124.37(17) ?
    O41 C47 H47 . . 117.8 ?
    C43 C47 H47 . . 117.8 ?
    C45 C48 H48A . . 109.5 ?
    C45 C48 H48B . . 109.5 ?
    H48A C48 H48B . . 109.5 ?
    C45 C48 H48C . . 109.5 ?
    H48A C48 H48C . . 109.5 ?
    H48B C48 H48C . . 109.5 ?
    C12 O10 H10 . . 112.6 ?
    C22 O20 H20 . . 109.6 ?
    C32 O30 H30 . . 103.6 ?
    C42 O40 H40 . . 104.9 ?
loop_
    _geom_torsion_atom_site_label_1
    _geom_torsion_atom_site_label_2
    _geom_torsion_atom_site_label_3
    _geom_torsion_atom_site_label_4
    _geom_torsion_site_symmetry_1
    _geom_torsion_site_symmetry_2
    _geom_torsion_site_symmetry_3
    _geom_torsion_site_symmetry_4
    _geom_torsion
    _geom_torsion_publ_flag
    C10 N1 C2 C3 . . . . 81.42(15) ?
    C20 N1 C2 C3 . . . . -153.07(13) ?
    N1 C2 C3 N4 . . . . 174.78(13) ?
    C2 C3 N4 C40 . . . . 72.09(17) ?
    C2 C3 N4 C30 . . . . -53.74(18) ?
    C2 N1 C10 C11 . . . . -159.44(12) ?
    C20 N1 C10 C11 . . . . 74.67(16) ?
    N1 C10 C11 C16 . . . . -117.78(16) ?
    N1 C10 C11 C12 . . . . 66.33(19) ?
    C16 C11 C12 O10 . . . . -178.35(15) ?
    C10 C11 C12 O10 . . . . -2.3(2) ?
    C16 C11 C12 C13 . . . . 1.6(2) ?
    C10 C11 C12 C13 . . . . 177.67(15) ?
    O10 C12 C13 C14 . . . . 178.56(17) ?
    C11 C12 C13 C14 . . . . -1.4(3) ?
    C12 C13 C14 C15 . . . . 0.3(3) ?
    C13 C14 C15 C16 . . . . 0.5(3) ?
    C14 C15 C16 C11 . . . . -0.3(3) ?
    C12 C11 C16 C15 . . . . -0.8(2) ?
    C10 C11 C16 C15 . . . . -176.73(15) ?
    C2 N1 C20 C21 . . . . 72.32(16) ?
    C10 N1 C20 C21 . . . . -162.11(13) ?
    N1 C20 C21 C26 . . . . -146.22(15) ?
    N1 C20 C21 C22 . . . . 37.1(2) ?
    C26 C21 C22 O20 . . . . 179.39(15) ?
    C20 C21 C22 O20 . . . . -3.8(2) ?
    C26 C21 C22 C23 . . . . -0.9(2) ?
    C20 C21 C22 C23 . . . . 175.91(16) ?
    O20 C22 C23 C24 . . . . 179.02(16) ?
    C21 C22 C23 C24 . . . . -0.7(3) ?
    C22 C23 C24 C25 . . . . 1.4(3) ?
    C23 C24 C25 C26 . . . . -0.4(3) ?
    C24 C25 C26 C21 . . . . -1.2(3) ?
    C22 C21 C26 C25 . . . . 1.8(2) ?
    C20 C21 C26 C25 . . . . -174.92(16) ?
    C3 N4 C30 C31 . . . . -159.71(15) ?
    C40 N4 C30 C31 . . . . 72.17(19) ?
    N4 C30 C31 C32 . . . . 54.0(2) ?
    N4 C30 C31 C36 . . . . -128.35(18) ?
    C36 C31 C32 O30 . . . . 176.19(18) ?
    C30 C31 C32 O30 . . . . -6.1(3) ?
    C36 C31 C32 C33 . . . . -3.7(3) ?
    C30 C31 C32 C33 . . . . 174.00(18) ?
    O30 C32 C33 C34 . . . . -178.0(2) ?
    C31 C32 C33 C34 . . . . 1.9(3) ?
    C32 C33 C34 C35 . . . . 1.5(3) ?
    C33 C34 C35 C36 . . . . -2.9(3) ?
    C34 C35 C36 C31 . . . . 1.0(3) ?
    C32 C31 C36 C35 . . . . 2.3(3) ?
    C30 C31 C36 C35 . . . . -175.38(17) ?
    C3 N4 C40 C41 . . . . 67.55(17) ?
    C30 N4 C40 C41 . . . . -165.16(14) ?
    N4 C40 C41 C46 . . . . 54.7(2) ?
    N4 C40 C41 C42 . . . . -128.20(16) ?
    C46 C41 C42 O40 . . . . -177.66(14) ?
    C40 C41 C42 O40 . . . . 5.2(2) ?
    C46 C41 C42 C43 . . . . 1.9(2) ?
    C40 C41 C42 C43 . . . . -175.28(15) ?
    O40 C42 C43 C44 . . . . 177.11(15) ?
    C41 C42 C43 C44 . . . . -2.4(2) ?
    O40 C42 C43 C47 . . . . 0.2(3) ?
    C41 C42 C43 C47 . . . . -179.35(16) ?
    C42 C43 C44 C45 . . . . 0.3(3) ?
    C47 C43 C44 C45 . . . . 177.31(17) ?
    C43 C44 C45 C46 . . . . 2.1(2) ?
    C43 C44 C45 C48 . . . . -176.43(16) ?
    C42 C41 C46 C45 . . . . 0.7(2) ?
    C40 C41 C46 C45 . . . . 177.87(15) ?
    C44 C45 C46 C41 . . . . -2.7(3) ?
    C48 C45 C46 C41 . . . . 175.86(16) ?
    C44 C43 C47 O41 . . . . -177.20(19) ?
    C42 C43 C47 O41 . . . . -0.3(3) ?
loop_
    _geom_hbond_atom_site_label_D
    _geom_hbond_atom_site_label_H
    _geom_hbond_atom_site_label_A
    _geom_hbond_site_symmetry_A
    _geom_hbond_distance_DH
    _geom_hbond_distance_HA
    _geom_hbond_distance_DA
    _geom_hbond_angle_DHA
    O10 H10 O20 2_655 0.93 1.80 2.7230(16) 177.0
    O20 H20 N1 . 0.94 1.75 2.5928(17) 147.5
    O20 H20 O10 . 0.94 2.43 3.0362(19) 122.0
    O30 H30 N4 . 0.93 1.94 2.784(2) 149.3
    O40 H40 O41 . 0.93 1.76 2.6146(19) 151.2
_iucr_refine_instructions_details
;
TITL Compound 1
CELL  0.71073  10.1635  11.0440  13.5439  113.549   98.381   99.451
ZERR     2.00   0.0005   0.0006   0.0007    0.002    0.002    0.003
LATT   1
SFAC  C    H    N    O
UNIT  64   68   4    10
MERG   2
EQIV $1 -X+1, -Y, -Z
HTAB  O10 O20_$1
HTAB  O20 N1
HTAB  O20 O10
HTAB  O30 N4
HTAB  O40 O41
FMAP   2
PLAN    5
SIZE     0.04   0.08   0.15
ACTA
BOND   $H
CONF
L.S.   9
TEMP   -83.14
WGHT    0.080600    0.257500
FVAR       0.18426
N1    3    0.555463    0.195755    0.301950    11.00000    0.02395    0.02413 =
         0.02588    0.01436    0.00770    0.00704
C2    1    0.468667    0.293242    0.328929    11.00000    0.03194    0.02702 =
         0.02722    0.01424    0.01168    0.01166
AFIX  23
H2A   2    0.519318    0.377533    0.395413    11.00000   -1.20000
H2B   2    0.385260    0.253551    0.345986    11.00000   -1.20000
AFIX   0
C3    1    0.427435    0.327882    0.232127    11.00000    0.03029    0.02467 =
         0.02575    0.01276    0.00898    0.00854
AFIX  23
H3A   2    0.511679    0.373533    0.219967    11.00000   -1.20000
H3B   2    0.386454    0.241563    0.164639    11.00000   -1.20000
AFIX   0
N4    3    0.330301    0.415224    0.244632    11.00000    0.02302    0.02106 =
         0.03590    0.01444    0.00862    0.00524
C10   1    0.699787    0.264995    0.318665    11.00000    0.02370    0.02731 =
         0.03063    0.01252    0.00432    0.00221
AFIX  23
H10A  2    0.744107    0.307149    0.398695    11.00000   -1.20000
H10B  2    0.701651    0.339012    0.294844    11.00000   -1.20000
AFIX   0
C11   1    0.781169    0.171449    0.256361    11.00000    0.02154    0.02592 =
         0.03346    0.01624    0.00659    0.00233
C12   1    0.749301    0.112107    0.140669    11.00000    0.02310    0.03379 =
         0.03400    0.01889    0.00867    0.00599
C13   1    0.826395    0.029146    0.081482    11.00000    0.03170    0.04097 =
         0.03587    0.01823    0.01280    0.00948
AFIX  43
H13   2    0.802327   -0.012210    0.002799    11.00000   -1.20000
AFIX   0
C14   1    0.938564    0.006674    0.137280    11.00000    0.02834    0.03893 =
         0.05146    0.02347    0.01835    0.01159
AFIX  43
H14   2    0.991534   -0.049736    0.096733    11.00000   -1.20000
AFIX   0
C15   1    0.973444    0.066216    0.251810    11.00000    0.02328    0.03889 =
         0.05124    0.02778    0.00815    0.00825
AFIX  43
H15   2    1.050704    0.051537    0.290132    11.00000   -1.20000
AFIX   0
C16   1    0.894738    0.147645    0.310451    11.00000    0.02431    0.03414 =
         0.03627    0.01928    0.00341    0.00275
AFIX  43
H16   2    0.918805    0.187998    0.389120    11.00000   -1.20000
AFIX   0
C20   1    0.544254    0.111700    0.364030    11.00000    0.02788    0.02854 =
         0.02799    0.01649    0.00573    0.00696
AFIX  23
H20A  2    0.555090    0.171799    0.443424    11.00000   -1.20000
H20B  2    0.619194    0.063967    0.357554    11.00000   -1.20000
AFIX   0
C21   1    0.408000    0.008153    0.321084    11.00000    0.02484    0.02422 =
         0.03417    0.01650    0.00878    0.00899
C22   1    0.345737   -0.057557    0.207641    11.00000    0.02941    0.02405 =
         0.03712    0.01355    0.00970    0.00853
C23   1    0.225067   -0.158695    0.167499    11.00000    0.03142    0.02744 =
         0.04841    0.00881    0.00340    0.00373
AFIX  43
H23   2    0.183234   -0.201782    0.090502    11.00000   -1.20000
AFIX   0
C24   1    0.165441   -0.197003    0.239368    11.00000    0.02867    0.03033 =
         0.07573    0.02179    0.01422    0.00269
AFIX  43
H24   2    0.083770   -0.267827    0.211290    11.00000   -1.20000
AFIX   0
C25   1    0.223681   -0.133145    0.351439    11.00000    0.03710    0.04085 =
         0.07050    0.03524    0.02558    0.01263
AFIX  43
H25   2    0.182163   -0.159217    0.400732    11.00000   -1.20000
AFIX   0
C26   1    0.343695   -0.030247    0.391819    11.00000    0.03357    0.03513 =
         0.04433    0.02551    0.01491    0.01213
AFIX  43
H26   2    0.382698    0.014851    0.469291    11.00000   -1.20000
AFIX   0
C30   1    0.204227    0.360754    0.271702    11.00000    0.02767    0.03190 =
         0.05525    0.02423    0.01360    0.00448
AFIX  23
H30A  2    0.223459    0.382701    0.351559    11.00000   -1.20000
H30B  2    0.176657    0.260351    0.229292    11.00000   -1.20000
AFIX   0
C31   1    0.089001    0.419578    0.244708    11.00000    0.02245    0.02789 =
         0.06992    0.02257    0.00984    0.00103
C32   1    0.049672    0.411575    0.138978    11.00000    0.03361    0.02796 =
         0.06117    0.01059    0.00074    0.00566
C33   1   -0.064986    0.454343    0.109788    11.00000    0.04417    0.03311 =
         0.08208    0.01267   -0.01624    0.00559
AFIX  43
H33   2   -0.092648    0.446046    0.036812    11.00000   -1.20000
AFIX   0
C34   1   -0.137790    0.508673    0.187505    11.00000    0.02768    0.03395 =
         0.11339    0.02247    0.00144    0.00426
AFIX  43
H34   2   -0.217437    0.535881    0.167163    11.00000   -1.20000
AFIX   0
C35   1   -0.098032    0.524298    0.293140    11.00000    0.03381    0.03534 =
         0.11571    0.03140    0.03239    0.00943
AFIX  43
H35   2   -0.147242    0.565964    0.346687    11.00000   -1.20000
AFIX   0
C36   1    0.014846    0.479152    0.322658    11.00000    0.03622    0.03665 =
         0.08325    0.02918    0.02576    0.00691
AFIX  43
H36   2    0.041639    0.488871    0.396152    11.00000   -1.20000
AFIX   0
C40   1    0.390322    0.558576    0.325196    11.00000    0.02795    0.02530 =
         0.03482    0.01349    0.01335    0.00620
AFIX  23
H40A  2    0.433383    0.561271    0.396727    11.00000   -1.20000
H40B  2    0.315856    0.606608    0.337593    11.00000   -1.20000
AFIX   0
C41   1    0.496123    0.633105    0.288553    11.00000    0.02548    0.02070 =
         0.03052    0.01139    0.01086    0.00790
C42   1    0.626377    0.704682    0.357883    11.00000    0.02735    0.02658 =
         0.02607    0.01249    0.00794    0.00772
C43   1    0.719487    0.781631    0.324930    11.00000    0.02426    0.02836 =
         0.03172    0.01338    0.00583    0.00384
C44   1    0.683641    0.782213    0.221594    11.00000    0.03018    0.02619 =
         0.03601    0.01753    0.01124    0.00481
AFIX  43
H44   2    0.747343    0.834061    0.199841    11.00000   -1.20000
AFIX   0
C45   1    0.557411    0.708875    0.150504    11.00000    0.03362    0.02596 =
         0.03005    0.01400    0.00768    0.00920
C46   1    0.464893    0.637630    0.187374    11.00000    0.02526    0.02509 =
         0.03114    0.01186    0.00317    0.00566
AFIX  43
H46   2    0.376201    0.589993    0.140554    11.00000   -1.20000
AFIX   0
C47   1    0.855850    0.855437    0.395650    11.00000    0.02830    0.03938 =
         0.04281    0.01843    0.00335   -0.00154
AFIX  43
H47   2    0.915878    0.905932    0.370352    11.00000   -1.20000
AFIX   0
C48   1    0.521390    0.702678    0.036545    11.00000    0.05176    0.04225 =
         0.03242    0.02147    0.00775    0.01159
AFIX 137
H48A  2    0.571937    0.786409    0.036764    11.00000   -1.50000
H48B  2    0.422610    0.693535    0.015219    11.00000   -1.50000
H48C  2    0.546160    0.624053   -0.016577    11.00000   -1.50000
AFIX   0
O10   4    0.640077    0.139985    0.090241    11.00000    0.03383    0.05230 =
         0.02947    0.01998    0.00821    0.01775
AFIX   3
H10   2    0.627535    0.102385    0.013884    11.00000   -1.20000
AFIX   0
O20   4    0.403985   -0.022781    0.134646    11.00000    0.04177    0.03239 =
         0.02691    0.00859    0.00696    0.00044
AFIX   3
H20   2    0.468423    0.061562    0.173429    11.00000   -1.20000
AFIX   0
O30   4    0.124384    0.361266    0.062087    11.00000    0.05749    0.05874 =
         0.04998    0.01547   -0.00071    0.02221
AFIX   3
H30   2    0.212405    0.380419    0.104993    11.00000   -1.20000
AFIX   0
O40   4    0.660723    0.697568    0.455620    11.00000    0.03421    0.04970 =
         0.03231    0.02351    0.00476    0.00366
AFIX   3
H40   2    0.752031    0.747545    0.485937    11.00000   -1.20000
AFIX   0
O41   4    0.898207    0.856750    0.485350    11.00000    0.03671    0.05792 =
         0.04319    0.02304   -0.00557   -0.00246
HKLF 4  1.0  1.00  0.00  0.00  0.00  1.00  0.00  0.00  0.00  1.00
REM  mo_Alexandra_LM1_0m in P-1
REM R1 =  0.0573 for   5175 Fo > 4sig(Fo)  and  0.0985 for all   8122 data
REM    353 parameters refined using      0 restraints
END
WGHT      0.0806      0.2575
REM Highest difference peak  0.420,  deepest hole -0.247,  1-sigma level  0.056
Q1    1   0.3807 -0.0198  0.2690  11.00000  0.05    0.42
Q2    1   0.7625  0.1349  0.2015  11.00000  0.05    0.39
Q3    1   0.4422  0.2899  0.2671  11.00000  0.05    0.34
Q4    1   0.9350  0.0438  0.1938  11.00000  0.05    0.32
Q5    1   0.4891  0.6191  0.2289  11.00000  0.05    0.30
;
