# Supplementary material for: Crystal structure of 3-[({2-[bis­(2-hy­droxy­benz­yl)amino]­eth­yl}(2-hy­droxy­benz­yl)amino)­meth­yl]-2-hydroxy-5-methyl­benzaldehyde
Source: Acta Crystallogr Sect E Struct Rep Online. 2014 Nov 21;70(Pt 12):562–5. doi: 10.1107/S1600536814024465 (PMC4257411; doi:10.1107/S1600536814024465)
Supplement: Supplementary file 2 [file e-70-00562-Isup2.hkl]

#
# h,k,l, Fc-squared, Fo-squared, sigma(Fo-squared) and status flag
#
data_I
_shelx_title 'I'
_shelx_refln_list_code          4
_shelx_F_calc_maximum      166.91
_exptl_crystal_F_000       560.00
_reflns_d_resolution_high  0.6992
 
loop_
 _symmetry_equiv_pos_as_xyz
 'x, y, z'
 '-x, -y, -z'
 
_cell_length_a    10.1635
_cell_length_b    11.0440
_cell_length_c    13.5439
_cell_angle_alpha 113.549
_cell_angle_beta   98.381
_cell_angle_gamma  99.451
 
_shelx_F_squared_multiplier     1.000
 
loop_
 _refln_index_h
 _refln_index_k
 _refln_index_l
 _refln_F_squared_calc
 _refln_F_squared_meas
 _refln_F_squared_sigma
 _refln_observed_status
   1   0   0     1831.51     1895.75     55.36 o
   2   0   0      850.30      923.94     21.81 o
   3   0   0       70.32       70.34      1.92 o
   4   0   0     1231.15     1243.59     15.87 o
   5   0   0       70.68       57.54      2.18 o
   6   0   0        3.66        1.11      1.58 o
   7   0   0      160.14      197.89      4.91 o
   8   0   0        5.84        5.72      2.28 o
   9   0   0      186.61      167.70      9.12 o
  10   0   0       11.77        9.41      4.71 o
  11   0   0        0.13       -2.94      5.00 o
  12   0   0        0.32       13.83      5.59 o
  13   0   0        3.54        2.35      5.59 o
 -14   1   0       34.67       32.66      7.06 o
 -13   1   0        1.61        2.65      5.59 o
 -12   1   0       12.00       15.30      5.59 o
 -11   1   0        0.53        2.65      5.00 o
 -10   1   0       32.46       30.60      5.59 o
  -9   1   0        8.49       11.56      6.62 o
  -8   1   0        1.33        1.88      2.26 o
  -7   1   0        0.82       -0.74      1.74 o
  -6   1   0      566.54      569.06      8.21 o
  -5   1   0      218.27      240.21      4.62 o
  -4   1   0      173.10      180.76      3.25 o
  -3   1   0     1719.20     1802.74     27.29 o
  -2   1   0     1969.07     2337.61     53.12 o
  -1   1   0      205.30      292.50      7.23 o
   0   1   0      331.50      323.77     15.30 o
   1   1   0      597.99      594.12     13.15 o
   2   1   0     1303.55     1315.31     18.03 o
   3   1   0      304.20      310.71      7.27 o
   4   1   0      699.43      756.92     11.32 o
   5   1   0     1628.34     1803.10     22.63 o
   6   1   0       35.92       28.39      1.70 o
   7   1   0        0.20       -1.54      1.97 o
   8   1   0        1.11        2.42      3.08 o
   9   1   0       15.20       11.77      4.71 o
  10   1   0       38.02       31.77      5.59 o
  11   1   0        0.37       -1.18      5.00 o
  12   1   0        0.00        5.30      5.30 o
  13   1   0        3.83        5.59      5.88 o
 -14   2   0       21.86       17.65      6.47 o
 -13   2   0        5.97        4.41      5.59 o
 -12   2   0        1.00        3.24      5.30 o
 -11   2   0        0.03       -1.18      4.71 o
 -10   2   0       92.42       87.67      6.77 o
  -9   2   0      245.99      233.15      7.80 o
  -8   2   0      659.65      698.08     12.94 o
  -7   2   0      227.14      243.08      4.82 o
  -6   2   0      776.63      798.10     10.02 o
  -5   2   0      282.78      268.99      5.28 o
  -4   2   0      112.33      103.87      3.09 o
  -3   2   0      330.84      335.22      4.85 o
  -2   2   0     2417.45     2347.79     34.54 o
  -1   2   0      775.39      878.42     30.59 o
   0   2   0       23.30       47.64      6.47 o
   1   2   0    25608.76    28681.67    732.73 o
   2   2   0      631.00      716.04     14.15 o
   3   2   0     1428.72     1693.71     27.13 o
   4   2   0     1401.68     1635.78     26.45 o
   5   2   0      498.71      531.83     11.42 o
   6   2   0      100.95      102.00      4.01 o
   7   2   0        0.67       -1.95      1.95 o
   8   2   0      155.52      142.08      6.34 o
   9   2   0        4.08        5.30      4.71 o
  10   2   0       98.54       74.14      6.77 o
  11   2   0       71.10       67.37      7.06 o
  12   2   0      170.25      160.05     10.30 o
  13   2   0        8.72        8.53      6.18 o
 -14   3   0        0.00        7.36      6.18 o
 -13   3   0       59.64       52.66      7.06 o
 -12   3   0        6.21       13.24      5.59 o
 -11   3   0       19.88       22.95      5.59 o
 -10   3   0       52.36       53.84      5.88 o
  -9   3   0      671.06      641.90     18.24 o
  -8   3   0       31.14       33.77      3.25 o
  -7   3   0       48.10       52.06      2.91 o
  -6   3   0       16.62       24.55      1.72 o
  -5   3   0        0.21       -0.76      1.59 o
  -4   3   0      175.76      191.11      4.84 o
  -3   3   0       10.80        6.90      1.26 o
  -2   3   0    12594.41    12883.95    174.91 o
  -1   3   0    11323.46    11813.02    187.35 o
   0   3   0        6.20        2.06      1.28 o
   1   3   0     2176.86     2350.65     77.38 o
   2   3   0      766.70      753.30     28.83 o
   3   3   0      221.20      228.09      6.44 o
   4   3   0      103.32      112.56      4.23 o
   5   3   0      167.21      159.43      5.26 o
   6   3   0      317.74      321.56      7.19 o
   7   3   0        2.44       -0.21      2.48 o
   8   3   0      127.67      113.88      6.02 o
   9   3   0        4.53        9.72      8.24 o
  10   3   0       16.04       18.54      5.30 o
  11   3   0        0.83        4.71      5.30 o
  12   3   0       11.33        6.77      5.88 o
 -14   4   0        9.32        9.71      6.47 o
 -13   4   0       31.87       37.95      6.77 o
 -12   4   0        0.01        2.06      5.59 o
 -11   4   0        0.46       -2.35      5.00 o
 -10   4   0        1.40        4.41      5.00 o
  -9   4   0      190.97      215.33     17.80 o
  -8   4   0      520.26      517.80     10.37 o
  -7   4   0      233.25      248.29      5.12 o
  -6   4   0       36.96       26.04      1.90 o
  -5   4   0      515.77      588.60      8.57 o
  -4   4   0     3626.01     4351.03     53.60 o
  -3   4   0     2905.04     3105.50     42.59 o
  -2   4   0       28.15       35.10      1.94 o
  -1   4   0       11.11        6.16      1.52 o
   0   4   0      132.32      115.04      3.99 o
   1   4   0      114.29       92.16      4.47 o
   2   4   0      363.49      369.19      8.84 o
   3   4   0      388.26      413.91     16.92 o
   4   4   0      630.16      615.56     20.61 o
   5   4   0        0.74       -2.10      2.10 o
   6   4   0        1.59        1.58      2.52 o
   7   4   0      284.81      220.36     10.30 o
   8   4   0        5.61        5.30      4.71 o
   9   4   0      128.02      123.86      8.24 o
  10   4   0       13.68       15.00      3.84 o
  11   4   0        0.16       -4.12      5.30 o
  12   4   0       12.87       23.83      6.47 o
 -14   5   0       14.38       18.54      6.77 o
 -13   5   0        0.73       -1.77      5.88 o
 -12   5   0       13.61       22.95      6.18 o
 -11   5   0       21.09       26.18      5.88 o
 -10   5   0       23.51       26.36      4.41 o
  -9   5   0       19.71       27.07      5.59 o
  -8   5   0     1033.81      938.33     20.74 o
  -7   5   0        5.08        2.74      2.25 o
  -6   5   0       43.53       43.45      2.25 o
  -5   5   0      487.27      469.69      7.17 o
  -4   5   0      128.49      149.80      4.23 o
  -3   5   0      361.92      362.88      6.56 o
  -2   5   0      336.82      307.19      5.78 o
  -1   5   0       39.91       42.97      2.71 o
   0   5   0       91.88      124.01      4.41 o
   1   5   0       22.85       15.62      2.50 o
   2   5   0       19.58       26.93      2.50 o
   3   5   0      171.58      167.67      6.91 o
   4   5   0        4.05        6.39      5.30 o
   5   5   0       79.66       77.83      3.48 o
   6   5   0        0.01        2.27      3.46 o
   7   5   0        4.61        8.24      4.71 o
   8   5   0        0.76        0.59      4.71 o
   9   5   0      110.79      107.68      7.65 o
  10   5   0       23.34       27.32      4.26 o
  11   5   0       34.31       48.54      6.77 o
 -14   6   0       16.06       15.59      6.47 o
 -13   6   0       26.56       31.77      6.77 o
 -12   6   0       22.63       17.65      5.88 o
 -11   6   0        1.46       -4.71      5.00 o
 -10   6   0       24.09       14.99      5.30 o
  -9   6   0        5.88        5.61      3.43 o
  -8   6   0      120.64      113.86     10.00 o
  -7   6   0      293.37      272.12      8.11 o
  -6   6   0        0.16        1.40      1.98 o
  -5   6   0      384.54      381.34      6.37 o
  -4   6   0       13.83       27.54      2.19 o
  -3   6   0     3498.95     3809.51     52.40 o
  -2   6   0      118.16      117.46      4.19 o
  -1   6   0        0.01        0.09      1.98 o
   0   6   0      921.55      943.13     16.00 o
   1   6   0        5.97        6.18      2.29 o
   2   6   0       11.05       13.69      3.24 o
   3   6   0        0.01       -0.11      2.65 o
   4   6   0      347.13      356.33      9.46 o
   5   6   0       19.79       18.83      4.71 o
   6   6   0       98.32       79.44      6.47 o
   7   6   0      118.48       98.56      7.06 o
   8   6   0        1.42        4.12      5.00 o
   9   6   0      130.90      143.28     10.00 o
  10   6   0        0.01       -0.29      3.95 o
  11   6   0       28.00       38.34      4.89 o
 -13   7   0       33.01       37.07      7.36 o
 -12   7   0        4.62        8.53      6.18 o
 -11   7   0       10.50       24.71      6.18 o
 -10   7   0        3.90       -0.91      3.64 o
  -9   7   0       23.86       27.79      4.41 o
  -8   7   0        1.27        2.80      3.54 o
  -7   7   0      373.64      334.51     11.33 o
  -6   7   0      909.98      945.87     19.87 o
  -5   7   0      139.97      173.20      5.80 o
  -4   7   0      376.46      402.13      8.35 o
  -3   7   0       63.12       64.41      3.10 o
  -2   7   0       43.93       37.69      2.65 o
  -1   7   0      291.69      284.15      6.58 o
   0   7   0      537.38      526.05     10.03 o
   1   7   0        9.58        8.75      2.51 o
   2   7   0       36.40       40.22      5.15 o
   3   7   0       75.63       71.16      4.05 o
   4   7   0      164.59      137.98      8.83 o
   5   7   0        7.20       10.89      5.00 o
   6   7   0        1.49        2.94      4.71 o
   7   7   0       55.76       56.19      6.47 o
   8   7   0        0.00       -5.00      5.30 o
   9   7   0        4.59       -3.82      5.59 o
  10   7   0        0.54       -5.59      5.59 o
 -13   8   0        5.21        1.47      6.47 o
 -12   8   0       20.55       17.06      6.47 o
 -11   8   0       66.46       57.96      7.65 o
 -10   8   0        2.37        8.81      6.33 o
  -9   8   0       23.45       13.36      4.05 o
  -8   8   0       36.04       43.89      4.35 o
  -7   8   0       92.66       73.09      4.68 o
  -6   8   0       89.18       95.16      5.15 o
  -5   8   0        8.96       11.77      5.00 o
  -4   8   0        0.16        2.55      2.80 o
  -3   8   0        1.36        1.11      2.58 o
  -2   8   0       35.04       28.69      2.93 o
  -1   8   0       18.47       23.38      2.86 o
   0   8   0        4.29        5.35      2.71 o
   1   8   0      252.84      238.56     10.48 o
   2   8   0        1.40        0.98      2.85 o
   3   8   0      438.96      413.95     15.30 o
   4   8   0       14.85       15.59      5.00 o
   5   8   0      100.11       97.38      7.06 o
   6   8   0        2.91        5.00      5.30 o
   7   8   0        4.22       -5.00      5.00 o
   8   8   0       45.03       44.13      6.77 o
   9   8   0       49.97       49.72      7.36 o
 -13   9   0        0.27        2.06      6.77 o
 -12   9   0       45.10       47.96      7.65 o
 -11   9   0        4.86        6.18      6.47 o
 -10   9   0       51.56       48.84      7.06 o
  -9   9   0      100.46       93.56      5.62 o
  -8   9   0       30.58       32.00      4.37 o
  -7   9   0        2.42       10.97      3.82 o
  -6   9   0      280.37      290.22     19.42 o
  -5   9   0        0.00        2.18      3.82 o
  -4   9   0      133.02      119.05      5.41 o
  -3   9   0        0.00       -1.37      5.88 o
  -2   9   0      381.68      376.30      9.99 o
  -1   9   0      218.47      217.63      6.55 o
   0   9   0        5.99        1.45      2.99 o
   1   9   0       19.87       24.79      4.46 o
   2   9   0      221.76      215.07     11.18 o
   3   9   0       55.57       62.08      6.47 o
   4   9   0       36.00       32.95      5.88 o
   5   9   0       14.52       18.54      5.59 o
   6   9   0       51.47       31.48      6.47 o
   7   9   0       55.87       68.26      7.36 o
   8   9   0       99.20       86.50      8.24 o
 -12  10   0        0.51        7.36      7.06 o
 -11  10   0        2.44       -6.18      6.18 o
 -10  10   0        8.28       20.89      6.47 o
  -9  10   0       55.30       64.27      5.41 o
  -8  10   0       32.92       34.10      7.80 o
  -7  10   0      172.88      181.67     11.77 o
  -6  10   0       24.77       15.65      3.95 o
  -5  10   0       13.05       18.25      6.18 o
  -4  10   0      118.78      113.92      8.83 o
  -3  10   0        7.40        5.83      3.52 o
  -2  10   0       15.81       15.10      5.74 o
  -1  10   0       44.25       55.89      7.06 o
   0  10   0       13.55        7.65      5.00 o
   1  10   0      110.23       95.91      7.36 o
   2  10   0       54.36       37.36      6.18 o
   3  10   0       12.30       17.36      5.59 o
   4  10   0       28.55       30.01      6.18 o
   5  10   0        6.24       13.83      5.88 o
   6  10   0        8.89       11.18      5.88 o
   7  10   0        0.27       -5.00      5.88 o
 -11  11   0       59.30       68.85      8.83 o
 -10  11   0       31.89       31.48      7.36 o
  -9  11   0        4.12       -4.26      4.26 o
  -8  11   0       12.81        8.79      4.47 o
  -7  11   0        1.73        4.61      4.05 o
  -6  11   0        5.05        6.47      4.16 o
  -5  11   0        9.35       22.21      4.16 o
  -4  11   0      148.56      165.32      7.59 o
  -3  11   0       96.95       89.99     10.59 o
  -2  11   0        5.89        7.06      5.30 o
  -1  11   0        1.64        1.47      5.00 o
   0  11   0        1.85        5.88      5.30 o
   1  11   0       64.99       65.02      6.77 o
   2  11   0       78.57       84.73      7.65 o
   3  11   0       48.48       45.90      6.77 o
   4  11   0        6.79        9.12      6.18 o
   5  11   0       15.63       15.00      6.47 o
   6  11   0       13.51       22.07      6.77 o
 -10  12   0       44.87       50.31      8.53 o
  -9  12   0        0.13       -5.88      6.77 o
  -8  12   0       30.95       32.98      4.99 o
  -7  12   0        8.46       10.43      4.47 o
  -6  12   0        0.79       -5.30      5.59 o
  -5  12   0        0.12        1.47      5.59 o
  -4  12   0        1.35        2.06      5.59 o
  -3  12   0        0.74       -4.41      5.59 o
  -2  12   0        0.24        3.82      5.59 o
  -1  12   0        3.95       -5.30      5.30 o
   0  12   0       45.48       56.19      7.06 o
   1  12   0      250.12      253.02     12.95 o
   2  12   0       30.20       33.25      6.77 o
   3  12   0       61.05       56.19      7.36 o
   4  12   0        9.89        7.65      6.47 o
  -8  13   0       21.74       33.83      7.65 o
  -7  13   0       17.23       22.07      7.06 o
  -6  13   0        0.31       -5.88      5.88 o
  -5  13   0        0.18        2.06      6.18 o
  -4  13   0        8.66       19.71      6.47 o
  -3  13   0       64.59       67.37      7.94 o
  -2  13   0        3.13       -5.88      5.88 o
  -1  13   0        0.05       -3.53      5.88 o
   0  13   0        1.68       -0.88      5.88 o
   1  13   0        9.82       20.59      6.77 o
   2  13   0        1.13        2.65      6.47 o
  -6  14   0        2.43       11.47      7.06 o
  -5  14   0       18.56       21.18      7.36 o
  -4  14   0       20.92       18.83      7.06 o
  -3  14   0        8.67       21.48      7.06 o
  -2  14   0        6.27       13.24      6.77 o
  -1  14   0        2.95        0.00      6.47 o
   0  14   0       65.31       76.20      8.53 o
  -1 -14   1       49.58       54.43      8.53 o
   0 -14   1       47.70       62.96      8.24 o
   1 -14   1        0.43       -6.18      6.18 o
   2 -14   1        7.29       15.00      6.77 o
   3 -14   1        9.14        1.18      6.47 o
   4 -14   1        1.70        2.65      6.47 o
   5 -14   1       32.41       31.48      7.36 o
   6 -14   1        0.05       -5.00      6.47 o
   7 -14   1        8.86       23.54      7.36 o
  -3 -13   1        0.00        0.59      6.47 o
  -2 -13   1        2.48        1.47      6.47 o
  -1 -13   1      123.56      126.51      9.41 o
   0 -13   1       99.17       95.62      8.53 o
   1 -13   1       26.26       36.48      6.77 o
   2 -13   1       17.61       18.54      6.18 o
   3 -13   1       43.63       55.31      7.06 o
   4 -13   1      229.58      255.37     13.83 o
   5 -13   1       33.27       39.13      7.06 o
   6 -13   1       25.78       30.01      6.77 o
   7 -13   1        2.26       -0.49      8.53 o
   8 -13   1       67.58       85.62      9.12 o
   9 -13   1        3.92        1.47      7.06 o
  -5 -12   1        3.11       20.89      7.06 o
  -4 -12   1        2.57        3.24      6.47 o
  -3 -12   1       16.71        5.59      6.18 o
  -2 -12   1      142.94      155.05     10.89 o
  -1 -12   1        2.63        1.47      5.59 o
   0 -12   1       44.37       43.84      6.77 o
   1 -12   1        0.52       10.59      5.88 o
   2 -12   1       33.02       43.25      6.77 o
   3 -12   1       14.27       26.72      4.37 o
   4 -12   1        0.06        5.59      3.95 o
   5 -12   1       99.60      109.83      6.47 o
   6 -12   1        8.31       10.29      6.33 o
   7 -12   1        1.37        1.73      4.26 o
   8 -12   1       59.50       59.66      6.77 o
   9 -12   1      121.63      123.27      9.71 o
  10 -12   1       12.85        4.41      7.06 o
  -6 -11   1        3.26        3.24      6.18 o
  -5 -11   1       16.02       16.18      6.18 o
  -4 -11   1        1.38        5.30      5.88 o
  -3 -11   1       13.18       23.24      6.18 o
  -2 -11   1        4.88        2.94      5.59 o
  -1 -11   1       10.88       13.53      5.59 o
   0 -11   1       28.38       26.77      5.88 o
   1 -11   1        0.35       -2.94      3.54 o
   2 -11   1        1.56        3.80      6.03 o
   3 -11   1       24.19       29.25     13.24 o
   4 -11   1      123.45      125.02      6.28 o
   5 -11   1       59.55       57.47      9.12 o
   6 -11   1        7.35       18.89      4.26 o
   7 -11   1       44.24       45.30      4.68 o
   8 -11   1       62.35       58.24      5.30 o
   9 -11   1        0.29        1.18      6.18 o
  10 -11   1        0.82       -6.18      6.18 o
  11 -11   1       44.09       37.95      7.65 o
  -8 -10   1       59.03       40.01      7.36 o
  -7 -10   1        7.36        8.83      6.18 o
  -6 -10   1       30.44       40.90      6.77 o
  -5 -10   1      149.20      150.93     10.59 o
  -4 -10   1        0.11       -3.24      5.30 o
  -3 -10   1       66.68       69.43      7.06 o
  -2 -10   1      249.14      250.67     12.65 o
  -1 -10   1        0.01       -3.43      3.43 o
   0 -10   1        5.96        0.15      3.54 o
   1 -10   1       14.61       14.74      3.74 o
   2 -10   1        0.49       -2.01      3.43 o
   3 -10   1      156.19      156.29      6.97 o
   4 -10   1       86.40       77.54      4.78 o
   5 -10   1        5.61        5.88      3.74 o
   6 -10   1        7.66        8.39      3.74 o
   7 -10   1        0.25        2.35      5.00 o
   8 -10   1      134.54      108.86      5.83 o
   9 -10   1        6.30        2.65      5.88 o
  10 -10   1        0.60       -0.29      5.88 o
  11 -10   1        4.17       -3.82      6.18 o
  12 -10   1       50.58       57.08      8.24 o
  -9  -9   1       57.53       74.44      8.24 o
  -8  -9   1       33.62       40.31      7.06 o
  -7  -9   1       11.67       15.30      5.88 o
  -6  -9   1       19.34       17.36      5.88 o
  -5  -9   1       32.83       20.89      5.88 o
  -4  -9   1      250.04      217.72     11.77 o
  -3  -9   1      459.48      447.20     16.18 o
  -2  -9   1       29.24       23.11      3.84 o
  -1  -9   1      175.23      160.30      7.28 o
   0  -9   1       52.62       51.69      3.61 o
   1  -9   1       91.87       89.74      4.58 o
   2  -9   1      149.48      145.10      9.71 o
   3  -9   1       88.82       91.13      8.09 o
   4  -9   1       87.82       92.80      4.89 o
   5  -9   1        0.23        5.12      3.43 o
   6  -9   1        3.54        6.32      3.64 o
   7  -9   1       53.92       49.81      4.58 o
   8  -9   1      101.39       95.38      7.94 o
   9  -9   1        6.54        0.42      6.18 o
  10  -9   1        0.70        0.88      5.88 o
  11  -9   1        0.01       -0.88      5.88 o
  12  -9   1        0.59       -5.59      6.18 o
  13  -9   1        0.02        4.12      6.77 o
 -10  -8   1       25.82       33.83      7.36 o
  -9  -8   1        7.66        9.41      6.18 o
  -8  -8   1        2.74       -0.88      5.59 o
  -7  -8   1       10.94       10.59      5.59 o
  -6  -8   1       97.85      111.80      8.24 o
  -5  -8   1      134.31      127.10      9.71 o
  -4  -8   1      430.45      377.18     14.42 o
  -3  -8   1       61.29       55.88      5.59 o
  -2  -8   1      120.87      116.48      4.76 o
  -1  -8   1        6.53       12.39      3.61 o
   0  -8   1       63.25       57.05      4.24 o
   1  -8   1        1.23        5.03      2.46 o
   2  -8   1        8.92        7.67      4.65 o
   3  -8   1        9.15       12.74      2.58 o
   4  -8   1       51.72       51.57      3.76 o
   5  -8   1      353.44      340.40      9.36 o
   6  -8   1        0.91       -1.66      3.24 o
   7  -8   1        4.62       -3.31      3.31 o
   8  -8   1        0.09       -2.57      3.43 o
   9  -8   1       41.57       40.20      4.47 o
  10  -8   1        6.18       13.83      5.88 o
  11  -8   1       32.21       30.60      6.47 o
  12  -8   1        0.00       -5.00      5.88 o
  13  -8   1        4.67        2.65      6.47 o
 -10  -7   1       13.37       12.06      6.18 o
  -9  -7   1       53.11       61.78      7.06 o
  -8  -7   1        1.62       -0.88      5.30 o
  -7  -7   1        0.33        1.77      5.00 o
  -6  -7   1        2.84       -2.06      5.00 o
  -5  -7   1      174.57      147.69     10.00 o
  -4  -7   1      841.46      812.01     17.58 o
  -3  -7   1       12.45       14.78      4.12 o
  -2  -7   1      111.38      119.10      6.03 o
  -1  -7   1       80.19       83.15      3.38 o
   0  -7   1      321.34      332.54      9.90 o
   1  -7   1       76.30       81.31      3.28 o
   2  -7   1      542.19      525.03      9.72 o
   3  -7   1      104.96      107.75      3.72 o
   4  -7   1      440.22      434.84      7.63 o
   5  -7   1       11.21        8.05      2.06 o
   6  -7   1       64.79       71.20      5.88 o
   7  -7   1        4.32        6.03      4.56 o
   8  -7   1      298.73      323.05      9.57 o
   9  -7   1        3.87        1.32      3.54 o
  10  -7   1       25.90       33.25      5.88 o
  11  -7   1        4.39        2.06      5.59 o
  12  -7   1       29.50       37.07      6.77 o
  13  -7   1       50.02       45.01      7.36 o
 -11  -6   1       13.18       17.67      5.15 o
 -10  -6   1        0.01        0.29      3.95 o
  -9  -6   1       19.76       14.42      5.88 o
  -8  -6   1      150.39      149.75      9.71 o
  -7  -6   1       28.14       20.59      5.30 o
  -6  -6   1      117.38       94.44      6.77 o
  -5  -6   1     1257.67     1197.84     20.60 o
  -4  -6   1     1111.65     1126.29     19.36 o
  -3  -6   1      868.58      847.74     17.58 o
  -2  -6   1      391.33      444.31     10.19 o
  -1  -6   1      110.85       89.77      4.68 o
   0  -6   1       85.62       91.53      3.91 o
   1  -6   1      594.34      555.48     10.06 o
   2  -6   1      181.13      189.22      4.80 o
   3  -6   1       32.46       29.52      2.13 o
   4  -6   1      897.24      935.06     13.87 o
   5  -6   1       28.38       30.03      2.04 o
   6  -6   1       62.45       73.83      2.75 o
   7  -6   1       26.00       16.18      4.71 o
   8  -6   1      447.28      419.95     10.61 o
   9  -6   1       80.19       78.84      7.80 o
  10  -6   1        0.46        6.47      5.00 o
  11  -6   1      102.36      103.27      7.94 o
  12  -6   1       38.27       49.72      6.77 o
  13  -6   1        0.03       -4.12      5.59 o
  14  -6   1        0.58       -0.29      6.18 o
 -12  -5   1        0.02        2.94      6.18 o
 -11  -5   1       16.14       20.30      6.18 o
 -10  -5   1       11.33        9.71      3.95 o
  -9  -5   1       34.29       33.54      5.88 o
  -8  -5   1        0.34       -0.59      4.71 o
  -7  -5   1       59.69       64.43      6.18 o
  -6  -5   1      193.94      209.13      6.44 o
  -5  -5   1       71.38       76.71      3.51 o
  -4  -5   1      115.95      161.39      5.06 o
  -3  -5   1      450.47      487.84     10.92 o
  -2  -5   1      434.60      490.26     10.92 o
  -1  -5   1     2491.19     2715.49     58.11 o
   0  -5   1       81.48       67.51      3.08 o
   1  -5   1       56.78       52.13      2.61 o
   2  -5   1       23.59       35.81      2.63 o
   3  -5   1      475.05      542.71      8.62 o
   4  -5   1      463.06      443.61      6.76 o
   5  -5   1        6.19        6.50      1.66 o
   6  -5   1      131.96      129.83      3.77 o
   7  -5   1        1.82        4.01      2.15 o
   9  -5   1       41.60       47.56      7.06 o
  10  -5   1        0.08        6.47      5.00 o
  11  -5   1       16.95        5.59      5.30 o
  12  -5   1        0.22        8.83      5.59 o
  13  -5   1        0.63        6.77      5.88 o
  14  -5   1        3.09        3.24      6.18 o
 -12  -4   1        1.58        3.53      5.88 o
 -11  -4   1       36.33       55.02      6.77 o
 -10  -4   1       32.05       35.92      4.37 o
  -9  -4   1       17.10       13.68      3.64 o
  -8  -4   1       18.59       10.00      5.00 o
  -7  -4   1       47.52       42.33      3.74 o
  -6  -4   1      103.07      116.57      5.49 o
  -5  -4   1       35.26       26.38      3.21 o
  -4  -4   1       22.53       25.26      2.51 o
  -3  -4   1      805.08      880.02     17.79 o
  -2  -4   1     1626.72     2080.82     39.94 o
  -1  -4   1       41.32       26.10      2.29 o
   0  -4   1        2.08        3.53      1.57 o
   1  -4   1     1913.06     1999.53     27.56 o
   2  -4   1     1195.05     1112.25     15.72 o
   3  -4   1     4348.13     4354.29     54.04 o
   4  -4   1      785.28      889.92     11.79 o
   5  -4   1      279.40      295.33      5.21 o
   6  -4   1      505.81      501.14      7.38 o
   7  -4   1      799.55      809.15     10.40 o
   8  -4   1      194.41      203.52      6.02 o
   9  -4   1      355.91      337.05      9.82 o
  10  -4   1       85.66       92.09      7.06 o
  11  -4   1        7.90        3.82      5.00 o
  12  -4   1       12.39       10.00      5.59 o
  13  -4   1       14.59       26.48      6.47 o
  14  -4   1        2.15        1.77      6.18 o
 -13  -3   1        0.03       -5.30      5.88 o
 -12  -3   1        4.64        7.36      5.88 o
 -11  -3   1       22.97       28.83      5.88 o
 -10  -3   1       20.57       17.36      5.30 o
  -9  -3   1        6.17        5.00      3.82 o
  -8  -3   1      247.63      259.23      6.62 o
  -7  -3   1        9.81       12.71      2.65 o
  -6  -3   1      830.24      877.81     23.20 o
  -5  -3   1        1.19       -1.92      1.92 o
  -4  -3   1      136.88      190.08      5.28 o
  -3  -3   1      249.42      390.55      8.95 o
  -2  -3   1      530.73      587.25     12.07 o
  -1  -3   1    11874.96    15535.21    413.07 o
   0  -3   1     4379.12     4565.64     88.07 o
   1  -3   1      360.56      373.95      5.22 o
   2  -3   1     1472.48     1526.77     21.09 o
   3  -3   1     4290.84     4230.25     51.89 o
   4  -3   1      436.58      472.27      6.34 o
   5  -3   1      452.88      494.34      6.68 o
   6  -3   1      121.68      122.77      4.14 o
   7  -3   1      509.09      488.62      8.49 o
   8  -3   1        0.09        0.88      2.24 o
   9  -3   1       33.76       17.95      5.00 o
  10  -3   1        6.89        0.88      4.71 o
  11  -3   1       26.62       19.12      5.59 o
  12  -3   1        2.43        3.82      5.30 o
  13  -3   1        0.33        0.29      5.59 o
  14  -3   1        2.36       -1.18      5.88 o
 -13  -2   1        0.22        1.47      5.88 o
 -12  -2   1       16.12       20.30      5.88 o
 -11  -2   1       50.83       68.55      7.06 o
 -10  -2   1        1.61       -2.06      4.71 o
  -9  -2   1      103.37       96.21      7.06 o
  -8  -2   1      148.47      136.16      5.20 o
  -7  -2   1      179.29      186.56      4.37 o
  -6  -2   1       64.97       59.89      2.79 o
  -5  -2   1      239.06      351.32      7.30 o
  -4  -2   1      316.39      433.69     11.02 o
  -3  -2   1      200.35      182.39      4.37 o
  -2  -2   1     1134.56     1591.55     25.33 o
  -1  -2   1     2071.65     2339.00    165.64 o
   0  -2   1      398.42      447.28     15.30 o
   1  -2   1     8093.88     8324.66    130.67 o
   2  -2   1     9318.77    10156.77    154.06 o
   3  -2   1      474.58      517.53      6.39 o
   4  -2   1      453.29      474.51      6.24 o
   5  -2   1       72.92       78.62      2.33 o
   6  -2   1        0.41        2.28      2.64 o
   7  -2   1      142.91      158.60      4.41 o
   8  -2   1        1.77        7.14      2.24 o
   9  -2   1       23.48       24.13      5.00 o
  10  -2   1       73.58       77.38      6.47 o
  11  -2   1       19.34       22.36      5.30 o
  12  -2   1       41.88       32.66      6.18 o
  13  -2   1        1.41        2.35      5.59 o
  14  -2   1        8.33        7.94      6.18 o
 -13  -1   1        4.71        4.12      5.88 o
 -12  -1   1        0.19        9.12      5.59 o
 -11  -1   1        5.27       -1.77      5.00 o
 -10  -1   1        1.24        0.29      5.00 o
  -9  -1   1       17.41       12.29      3.43 o
  -8  -1   1       42.66       34.34      3.03 o
  -7  -1   1      524.04      520.47      8.03 o
  -6  -1   1       22.76       19.93      1.60 o
  -5  -1   1      264.84      303.10      4.81 o
  -4  -1   1      364.82      361.62      9.89 o
  -3  -1   1       82.56       67.21      3.48 o
  -2  -1   1      241.91      331.70      5.30 o
  -1  -1   1        9.61        6.74      0.95 o
   0  -1   1       67.90       97.67      1.36 o
   1  -1   1      140.33       74.85      1.57 o
   2  -1   1      511.87      580.32      6.91 o
   3  -1   1     1265.58     1172.00     13.37 o
   4  -1   1       25.49       31.83      1.60 o
   5  -1   1     3860.83     3934.39     48.69 o
   6  -1   1      352.28      376.74      6.57 o
   7  -1   1      220.74      231.60      5.17 o
   8  -1   1       26.58       32.96      3.14 o
   9  -1   1       10.23        3.24      4.41 o
  10  -1   1       24.95       12.65      5.00 o
  11  -1   1       91.72       98.56      7.36 o
  12  -1   1        3.39       -0.88      5.00 o
  13  -1   1        0.66       -5.30      5.30 o
 -14   0   1       41.25       35.60      7.36 o
 -13   0   1       68.20       62.37      7.36 o
 -12   0   1       14.71       12.06      5.88 o
 -11   0   1       14.58        5.30      5.00 o
 -10   0   1       23.51       32.95      5.59 o
  -9   0   1      191.16      188.56      7.27 o
  -8   0   1       46.94       49.87      2.84 o
  -7   0   1        0.50       -1.11      1.70 o
  -6   0   1      482.54      561.26     10.61 o
  -5   0   1       23.59       12.10      1.84 o
  -4   0   1      660.95      732.37     14.04 o
  -3   0   1       59.69       69.45      2.16 o
  -2   0   1      351.49      485.02     13.66 o
  -1   0   1       72.13       92.26      1.30 o
   0   0   1        0.81       -0.92      0.92 o
   1   0   1      384.12      343.19      5.44 o
   2   0   1     1785.34     1678.49     20.57 o
   3   0   1      712.71      677.84      7.89 o
   4   0   1     1169.96     1181.57     14.99 o
   5   0   1      338.64      388.34      6.03 o
   6   0   1      690.60      691.55     10.66 o
   7   0   1       11.86       20.86      2.18 o
   8   0   1        0.19       -2.18      2.18 o
   9   0   1       14.64       19.42      4.71 o
  10   0   1       63.42       41.48      5.59 o
  11   0   1        3.59        9.41      5.00 o
  12   0   1       28.01       27.36      5.88 o
  13   0   1       66.57       62.37      7.36 o
 -14   1   1        1.90       -3.82      6.18 o
 -13   1   1        0.53       -2.06      5.59 o
 -12   1   1        5.18       -0.59      5.30 o
 -11   1   1        3.89        4.71      5.00 o
 -10   1   1       46.91       41.78      5.88 o
  -9   1   1      660.24      648.73     19.42 o
  -8   1   1      239.57      236.89      5.82 o
  -7   1   1      204.51      210.13      4.58 o
  -6   1   1       36.40       46.63      2.14 o
  -5   1   1      323.42      288.72      4.81 o
  -4   1   1      566.79      590.93      7.79 o
  -3   1   1      222.80      213.00      5.94 o
  -2   1   1     1931.82     2111.80     64.58 o
  -1   1   1     5369.82     5285.38     92.54 o
   0   1   1      597.69      588.97     15.91 o
   1   1   1      105.76       94.77      3.48 o
   2   1   1      895.68      876.44     13.76 o
   3   1   1      620.27      566.78      8.29 o
   4   1   1      635.92      647.51     11.21 o
   5   1   1      341.99      361.95      7.19 o
   6   1   1      755.90      736.07     11.11 o
   7   1   1        6.46        8.58      2.09 o
   8   1   1        5.48        3.63      3.21 o
   9   1   1       46.41       45.90      5.59 o
  10   1   1       10.36       11.77      5.00 o
  11   1   1        3.18        2.06      5.00 o
  12   1   1       76.09       61.49      6.77 o
  13   1   1       19.00       17.95      6.18 o
 -14   2   1       31.91       45.31      7.36 o
 -13   2   1        0.28        1.47      5.59 o
 -12   2   1       24.02       22.95      6.18 o
 -11   2   1       10.70       10.89      5.30 o
 -10   2   1       17.72       15.62      3.54 o
  -9   2   1      181.22      163.17     14.12 o
  -8   2   1      523.21      551.95      9.52 o
  -7   2   1       50.07       55.27      2.20 o
  -6   2   1       36.87       26.30      1.76 o
  -5   2   1        2.06        0.65      1.60 o
  -4   2   1        2.60        3.65      1.45 o
  -3   2   1       36.91       81.39      2.36 o
  -2   2   1    27857.34    27882.58    457.17 o
  -1   2   1     4182.41     4402.87     83.09 o
   0   2   1     1872.23     1850.05     30.32 o
   1   2   1     1955.69     1816.42     28.08 o
   2   2   1     1996.20     2025.40     31.37 o
   3   2   1      336.55      301.29     10.27 o
   4   2   1      527.62      567.18     10.14 o
   5   2   1       66.47       56.35      2.55 o
   6   2   1        0.43       -1.57      1.95 o
   7   2   1       93.41       87.87      3.48 o
   8   2   1       77.71       76.96      4.37 o
   9   2   1       17.41       15.89      4.71 o
  10   2   1       21.18       28.83      5.30 o
  11   2   1       52.01       56.49      6.77 o
  12   2   1        1.89       -3.82      5.30 o
  13   2   1        0.21       10.30      5.88 o
 -14   3   1       27.04       27.95      7.06 o
 -13   3   1        1.37        0.88      5.88 o
 -12   3   1        7.73        9.12      5.59 o
 -11   3   1        5.04       11.47      5.30 o
 -10   3   1      202.68      196.89      7.66 o
  -9   3   1        1.97        7.76      3.31 o
  -8   3   1       80.59       84.65      4.00 o
  -7   3   1      113.07      115.53      3.44 o
  -6   3   1     1116.46     1118.12     13.54 o
  -5   3   1        0.61        0.93      1.73 o
  -4   3   1      327.17      355.10      5.74 o
  -3   3   1      680.25      706.87     10.47 o
  -2   3   1       85.43       65.17      2.40 o
  -1   3   1      814.82      731.45     10.47 o
   0   3   1        9.89        8.42      1.33 o
   1   3   1     1691.63     1776.29     33.91 o
   2   3   1     1571.58     1576.45     44.43 o
   3   3   1     4404.31     4417.91     83.32 o
   4   3   1       14.82       18.21      3.20 o
   5   3   1        5.73        2.79      2.00 o
   6   3   1       18.24       18.39      2.45 o
   8   3   1      127.89      117.76      5.88 o
   9   3   1        0.59       -2.20      3.22 o
  10   3   1        2.32        5.88      5.00 o
  11   3   1        9.64       18.24      5.59 o
  12   3   1       15.09        6.47      5.88 o
 -14   4   1        8.13       12.06      6.77 o
 -13   4   1       12.43       15.89      6.18 o
 -12   4   1       53.47       51.49      6.77 o
 -11   4   1        0.69       -5.00      5.00 o
 -10   4   1        7.03        8.68      4.85 o
  -9   4   1      327.35      327.77      9.26 o
  -8   4   1       23.07       18.03      4.71 o
  -7   4   1      807.51      792.57     11.13 o
  -6   4   1       28.05       18.04      1.85 o
  -5   4   1       92.88       96.05      2.99 o
  -4   4   1      296.20      327.81      5.52 o
  -3   4   1        0.61        0.12      1.96 o
  -2   4   1      827.57      812.29     11.97 o
  -1   4   1      482.59      496.86      8.92 o
   0   4   1       12.75       17.57      2.08 o
   1   4   1      574.61      496.27     10.82 o
   2   4   1      405.34      462.25     10.19 o
   3   4   1      149.77      150.65      5.09 o
   4   4   1       13.40       14.98      2.39 o
   5   4   1       40.39       40.40      2.72 o
   6   4   1        6.44        3.81      5.00 o
   7   4   1        2.25       -0.29      4.41 o
   8   4   1       73.97       76.49      6.47 o
   9   4   1        7.60        1.77      3.33 o
  10   4   1        5.53       10.89      3.74 o
  11   4   1        3.87       -0.59      5.30 o
  12   4   1        1.59       -1.18      5.88 o
 -14   5   1        0.09       -6.18      6.18 o
 -13   5   1        3.63       13.24      6.18 o
 -12   5   1       18.10       16.48      6.18 o
 -11   5   1       11.60       13.83      5.59 o
 -10   5   1        0.02       -3.43      3.43 o
  -9   5   1      200.18      195.09      7.38 o
  -8   5   1       31.19       37.15      5.44 o
  -7   5   1      121.35      113.42      4.23 o
  -6   5   1        0.08        3.39      2.04 o
  -5   5   1      186.60      171.78      4.01 o
  -4   5   1      646.58      598.00      9.50 o
  -3   5   1      745.75      741.31     12.88 o
  -2   5   1      664.08      691.98     12.03 o
  -1   5   1      547.11      516.38      9.43 o
   0   5   1      443.65      413.61      8.07 o
   1   5   1      730.58      729.64     15.08 o
   2   5   1        0.96       -1.77      2.35 o
   3   5   1       19.86       22.69      2.59 o
   4   5   1      672.23      654.80     14.15 o
   5   5   1      349.17      291.77     54.28 o
   6   5   1       33.50       20.62     17.51 o
   7   5   1        1.29       -4.41      4.41 o
   8   5   1        0.99        8.24      5.00 o
   9   5   1        0.02        3.24      5.00 o
  10   5   1        0.88        5.59      3.74 o
  11   5   1        8.00       10.59      5.88 o
 -14   6   1        0.00       -2.35      6.18 o
 -13   6   1        7.16        4.41      6.18 o
 -12   6   1       25.70       11.47      5.88 o
 -11   6   1       18.57       17.06      5.88 o
 -10   6   1       17.87       16.17      3.84 o
  -9   6   1        3.89        0.88      3.54 o
  -8   6   1       32.77       28.20      9.86 o
  -7   6   1        0.50        5.46      3.22 o
  -6   6   1      173.78      194.40      5.33 o
  -5   6   1      216.76      240.85      5.42 o
  -4   6   1      111.84      123.61      4.52 o
  -3   6   1       18.33       13.66      2.30 o
  -2   6   1      117.78      111.68      4.14 o
  -1   6   1      171.56      185.73      5.12 o
   0   6   1       51.19       48.21      2.61 o
   1   6   1      389.38      377.72      7.77 o
   2   6   1       45.35       44.33      3.12 o
   3   6   1       36.50       34.19      5.74 o
   4   6   1       35.92       24.42      4.71 o
   5   6   1      137.23      114.15      8.53 o
   6   6   1       25.44       21.48      5.00 o
   7   6   1        3.98        1.18      4.71 o
   8   6   1       21.11       18.24      5.30 o
   9   6   1       50.11       47.96      6.47 o
  10   6   1        3.59        7.80      3.95 o
 -13   7   1       17.32       17.06      6.77 o
 -12   7   1        0.00        3.24      6.18 o
 -11   7   1       19.97       15.59      6.18 o
 -10   7   1        3.67        6.38      4.27 o
  -9   7   1       63.97       85.14      5.30 o
  -8   7   1        4.52        9.82      3.64 o
  -7   7   1      260.39      284.09      8.84 o
  -6   7   1       14.34       12.98      3.31 o
  -5   7   1       40.86       42.10      3.20 o
  -4   7   1       28.80       31.30      2.86 o
  -3   7   1       26.76       27.28      3.00 o
  -2   7   1      217.68      229.83      5.96 o
  -1   7   1       71.10       82.99      4.29 o
   0   7   1       14.58       15.13      2.53 o
   1   7   1        0.66       -2.30      2.46 o
   2   7   1       11.14        7.21      3.38 o
   3   7   1      169.90      178.29     10.00 o
   4   7   1        2.93        2.35      4.41 o
   5   7   1       11.73        8.24      4.71 o
   6   7   1        5.11        3.53      4.71 o
   7   7   1        2.97       11.77      5.30 o
   8   7   1       18.49       25.60      5.88 o
   9   7   1        9.22        0.88      5.59 o
  10   7   1       31.81       36.48      6.77 o
 -13   8   1        3.21        8.24      6.77 o
 -12   8   1        0.03        9.71      6.47 o
 -11   8   1       57.82       50.90      7.36 o
 -10   8   1       21.84       15.26      4.26 o
  -9   8   1        3.18       -0.04      3.84 o
  -8   8   1       31.33       33.74      8.39 o
  -7   8   1       42.46       40.19      4.05 o
  -6   8   1        0.55        3.53      4.85 o
  -5   8   1     1560.74     1593.20     31.83 o
  -4   8   1       53.63       55.35      3.48 o
  -3   8   1       22.23       18.57      2.96 o
  -2   8   1        0.64       -1.01      2.61 o
  -1   8   1      290.27      311.21      7.41 o
   0   8   1       16.09       21.40      3.35 o
   1   8   1        1.09        0.05      2.97 o
   2   8   1        3.13        1.56      3.70 o
   3   8   1       78.07       74.44      6.47 o
   4   8   1        0.40       -3.82      4.71 o
   5   8   1        3.65        7.94      5.00 o
   6   8   1       50.42       50.90      6.47 o
   7   8   1        6.60        5.30      5.30 o
   8   8   1       21.30       18.54      5.88 o
   9   8   1        2.40        7.94      6.18 o
 -12   9   1       12.42       15.30      7.06 o
 -11   9   1        1.72        7.65      6.47 o
 -10   9   1       20.20       27.88     14.27 o
  -9   9   1        1.77        6.33      3.95 o
  -8   9   1       10.57       -3.26      6.33 o
  -7   9   1      263.33      227.27      8.52 o
  -6   9   1        3.34        5.55      3.64 o
  -5   9   1      400.79      438.43     11.34 o
  -4   9   1        2.27        2.38      3.97 o
  -3   9   1        0.51       -2.07      4.85 o
  -2   9   1       29.85       28.38      3.64 o
  -1   9   1        4.21        7.80      3.01 o
   0   9   1       56.61       49.90      4.63 o
   1   9   1        0.47       -0.41      3.92 o
   2   9   1      102.02       84.14      6.77 o
   3   9   1        2.53       -2.65      4.71 o
   4   9   1       36.08       53.84      6.18 o
   5   9   1        0.00        4.12      5.30 o
   6   9   1        9.98       19.42      5.88 o
   7   9   1        1.09        0.88      5.59 o
   8   9   1        3.31       -2.06      5.88 o
 -12  10   1       32.68       24.42      7.65 o
 -11  10   1        7.78        4.71      6.77 o
 -10  10   1       44.52       52.43      5.41 o
  -9  10   1       18.30       18.83      4.58 o
  -8  10   1        1.09       -2.84      4.05 o
  -7  10   1       60.85       63.10      6.03 o
  -6  10   1       16.40       19.74      7.36 o
  -5  10   1        5.73       12.21      3.84 o
  -4  10   1      229.57      238.17     14.56 o
  -3  10   1        7.97       11.92      3.74 o
  -2  10   1        0.07        2.35      5.00 o
  -1  10   1        0.02       -4.71      4.71 o
   0  10   1       10.25        7.94      5.00 o
   1  10   1      145.38      157.99     10.00 o
   2  10   1      152.95      146.81     10.00 o
   3  10   1        2.53        6.47      5.30 o
   4  10   1        6.00       10.00      5.59 o
   5  10   1       13.42       10.30      5.88 o
   6  10   1        2.16        3.82      5.88 o
   7  10   1        3.55       -5.30      5.88 o
 -11  11   1       13.61       15.59      7.36 o
 -10  11   1        1.92        0.00      4.78 o
  -9  11   1       39.05       63.73      5.72 o
  -8  11   1        1.76       -3.75      4.26 o
  -7  11   1        0.33       -1.37      4.05 o
  -6  11   1       66.51       65.64      8.68 o
  -5  11   1      113.21      108.86      8.24 o
  -4  11   1      192.05      209.48     11.47 o
  -3  11   1        0.19        3.53      5.30 o
  -2  11   1        0.38        7.65      5.30 o
  -1  11   1       16.31       14.71      5.59 o
   0  11   1       42.83       42.07      6.18 o
   1  11   1       70.30       68.26      7.06 o
   2  11   1       20.99       22.36      6.18 o
   3  11   1        3.91        5.88      5.59 o
   4  11   1        1.97       -2.06      5.59 o
   5  11   1        5.06        5.30      6.18 o
  -9  12   1       29.37       14.12      6.77 o
  -8  12   1       13.94       27.07      7.06 o
  -7  12   1       11.70       14.12      6.47 o
  -6  12   1        0.19       -5.30      5.88 o
  -5  12   1        5.56        8.53      5.88 o
  -4  12   1       22.41       25.30      6.47 o
  -3  12   1       70.09       85.62      7.94 o
  -2  12   1        0.12        1.77      5.59 o
  -1  12   1       25.42       28.54      6.18 o
   0  12   1        4.44       -1.18      5.59 o
   1  12   1       25.60       29.72      6.47 o
   2  12   1      145.70      157.40     11.18 o
   3  12   1        9.09        5.00      6.18 o
   4  12   1       19.34       16.48      6.47 o
  -8  13   1        1.20        7.36      7.06 o
  -7  13   1        0.07       -1.47      6.77 o
  -6  13   1       18.02       21.77      6.77 o
  -5  13   1        0.54        5.30      6.47 o
  -4  13   1        7.71       15.30      6.77 o
  -3  13   1       25.09       27.95      6.77 o
  -2  13   1        4.94        4.12      6.18 o
  -1  13   1        7.33       13.53      6.47 o
   0  13   1      100.98       92.68      8.53 o
   1  13   1       32.97       37.36      7.06 o
  -5  14   1        1.25       -6.77      6.77 o
  -4  14   1        0.21       -6.18      6.18 o
  -3  14   1        2.19        7.65      6.77 o
  -2  14   1       25.43       19.12      7.06 o
   3 -15   2       10.25       10.30      7.06 o
   4 -15   2        0.02       -0.88      6.77 o
  -2 -14   2        0.38       -0.59      6.77 o
  -1 -14   2        1.21        2.35      6.77 o
   0 -14   2       20.15       18.54      6.77 o
   1 -14   2        0.64        1.77      6.47 o
   2 -14   2        3.18       -1.77      6.18 o
   3 -14   2       51.66       53.84      7.65 o
   4 -14   2       30.55       31.48      7.06 o
   5 -14   2       17.65       16.18      6.77 o
   6 -14   2        1.03        7.36      6.47 o
   8 -14   2        6.50       19.42      7.65 o
  -4 -13   2        0.54        9.41      7.06 o
  -3 -13   2        0.00        5.30      6.77 o
  -2 -13   2       18.67       22.95      7.06 o
  -1 -13   2        8.85        5.88      6.47 o
   0 -13   2        4.04        8.24      6.18 o
   1 -13   2       26.25       33.83      6.77 o
   2 -13   2        0.13        7.36      5.88 o
   3 -13   2       39.34       40.90      6.77 o
   4 -13   2        0.01       -4.08      4.27 o
   5 -13   2        0.93        2.21      4.16 o
   6 -13   2       12.12        6.35      4.35 o
   7 -13   2       16.96        7.36      6.47 o
   8 -13   2       85.05       96.80      9.41 o
   9 -13   2        0.63       -6.77      6.77 o
  -5 -12   2        0.74        5.88      6.47 o
  -4 -12   2       28.42       37.95      7.06 o
  -3 -12   2       16.73       31.19      6.77 o
  -2 -12   2       19.58       23.24      6.47 o
  -1 -12   2        4.72        5.59      5.88 o
   0 -12   2       30.10       36.19      6.18 o
   1 -12   2        1.13       -1.62      4.56 o
   2 -12   2       14.16       11.03      3.95 o
   3 -12   2        4.58        5.00      3.95 o
   4 -12   2        7.22       12.37      4.05 o
   5 -12   2       19.97       20.78      4.85 o
   6 -12   2        4.46       14.70      4.26 o
   7 -12   2       28.09       21.63      4.47 o
   8 -12   2      120.39      116.80      9.12 o
   9 -12   2       13.94        3.82      6.77 o
  10 -12   2       11.90        9.41      7.06 o
  11 -12   2        7.67        2.94      7.36 o
  -7 -11   2       13.38       15.89      6.77 o
  -6 -11   2        1.76       -0.59      6.18 o
  -5 -11   2       88.30       77.97      8.24 o
  -4 -11   2       13.96        5.30      6.18 o
  -3 -11   2       43.37       39.42      6.77 o
  -2 -11   2      190.59      183.00     11.18 o
  -1 -11   2      195.10      217.33     15.45 o
   0 -11   2       19.31       14.98      3.97 o
   1 -11   2       61.72       57.79      4.58 o
   2 -11   2      249.82      253.14      8.84 o
   3 -11   2      408.09      415.25     11.34 o
   4 -11   2       33.88       26.62      4.05 o
   5 -11   2       10.01       10.94      3.84 o
   6 -11   2        6.54        9.71      3.95 o
   7 -11   2       30.12       20.12      4.26 o
   8 -11   2       39.12       28.54      6.47 o
   9 -11   2        6.62       11.77      6.47 o
  10 -11   2       33.92       35.01      7.06 o
  11 -11   2       55.29       59.43      8.24 o
  -8 -10   2        0.41       -4.41      6.47 o
  -7 -10   2        0.00       10.00      6.18 o
  -6 -10   2       71.47       77.67      7.94 o
  -5 -10   2        3.57        6.77      5.88 o
  -4 -10   2      207.10      203.30     11.77 o
  -3 -10   2       18.91       24.13      5.88 o
  -2 -10   2      330.12      338.44      9.99 o
  -1 -10   2       43.41       41.41      4.26 o
   0 -10   2      111.38      102.24      6.47 o
   1 -10   2       84.08       73.42      4.58 o
   2 -10   2       39.17       33.99      3.95 o
   3 -10   2       11.07       14.27      3.54 o
   4 -10   2       38.01       31.82      3.95 o
   5 -10   2       34.91       41.90      4.26 o
   6 -10   2        8.74       10.11      3.84 o
   7 -10   2      274.51      285.18     16.62 o
   8 -10   2        5.97        0.74      3.74 o
   9 -10   2       19.65       30.01      6.47 o
  10 -10   2        1.57        4.12      5.88 o
  11 -10   2        5.95        6.18      6.18 o
  12 -10   2       25.98       25.60      7.36 o
  -9  -9   2       57.13       52.37      7.65 o
  -8  -9   2       34.98       32.66      7.06 o
  -7  -9   2        5.57        1.77      5.59 o
  -6  -9   2       25.81       27.66      6.18 o
  -5  -9   2       22.51       14.12      5.59 o
  -4  -9   2      111.12      107.98      7.94 o
  -3  -9   2      177.24      174.16      7.70 o
  -2  -9   2        5.26        5.30      3.54 o
  -1  -9   2        3.77        2.69      3.38 o
   0  -9   2       41.26       41.66      3.74 o
   1  -9   2      224.89      228.31      7.70 o
   2  -9   2        0.01       -0.74      3.12 o
   3  -9   2       79.66       82.25      4.47 o
   4  -9   2      385.51      401.34     10.61 o
   5  -9   2       16.98       14.40      3.43 o
   6  -9   2      172.17      167.38      7.50 o
   7  -9   2      478.64      463.26     13.83 o
   8  -9   2        2.19        2.46      3.64 o
   9  -9   2        7.75        4.71      5.59 o
  10  -9   2       46.62       41.19      6.77 o
  11  -9   2        4.96       -2.94      5.88 o
  12  -9   2       74.68       74.73      8.24 o
  13  -9   2        3.66        6.77      6.77 o
 -10  -8   2      214.42      244.49     13.53 o
  -9  -8   2       19.17       35.01      7.06 o
  -8  -8   2        3.16       -5.30      5.30 o
  -7  -8   2       18.72       19.71      5.88 o
  -6  -8   2        1.78       -5.00      5.00 o
  -5  -8   2       64.44       65.31      6.47 o
  -4  -8   2      296.03      289.24      9.15 o
  -3  -8   2      287.18      272.01      8.63 o
  -2  -8   2        8.94        4.98      2.83 o
  -1  -8   2       37.23       39.33      3.12 o
   0  -8   2       36.86       46.62      3.13 o
   1  -8   2      678.12      694.05     12.60 o
   2  -8   2        1.79       -0.77      2.33 o
   3  -8   2        0.06       -2.17      2.17 o
   4  -8   2       39.87       40.15      3.43 o
   5  -8   2      119.83      140.07     10.89 o
   6  -8   2      796.45      795.74     17.95 o
   7  -8   2      111.78      109.18      8.24 o
   8  -8   2       39.06       33.29      4.05 o
   9  -8   2        3.69        9.41      5.30 o
  10  -8   2       25.64       15.89      5.88 o
  11  -8   2       13.97        8.53      5.88 o
  12  -8   2        0.00       -2.06      5.88 o
  13  -8   2       10.32        7.06      6.47 o
 -11  -7   2       47.79       65.15      5.72 o
 -10  -7   2        1.09       -1.77      5.88 o
  -9  -7   2        3.80        6.77      5.59 o
  -8  -7   2        8.16       12.06      5.59 o
  -7  -7   2       26.80       22.65      5.88 o
  -6  -7   2      188.54      184.76     10.30 o
  -5  -7   2      197.89      178.46     22.80 o
  -4  -7   2        2.64        0.74      3.38 o
  -3  -7   2        5.10        7.44      3.01 o
  -2  -7   2      300.66      317.72      8.73 o
  -1  -7   2      221.01      243.91      6.06 o
   0  -7   2      195.69      183.32      7.01 o
   1  -7   2       70.56       75.47      4.13 o
   2  -7   2      141.79      138.87      4.01 o
   3  -7   2       20.86       20.41      3.22 o
   4  -7   2       96.18      118.27      4.59 o
   5  -7   2       17.59       22.63      2.29 o
   6  -7   2      734.20      747.58     16.12 o
   7  -7   2        5.32        2.14      5.44 o
   8  -7   2      344.66      345.00     24.86 o
   9  -7   2        0.63        6.18      5.00 o
  10  -7   2       57.97       57.96      6.47 o
  11  -7   2       10.68       13.24      5.59 o
  12  -7   2        0.91       -1.77      5.59 o
  13  -7   2        9.89        9.41      6.47 o
 -11  -6   2       57.89       67.97      6.62 o
 -10  -6   2       11.43        9.86      4.16 o
  -9  -6   2       44.86       45.01      6.47 o
  -8  -6   2       92.77       85.32      7.36 o
  -7  -6   2       74.05       55.31      6.18 o
  -6  -6   2      153.66      154.22     11.03 o
  -5  -6   2      881.99      919.12     19.45 o
  -4  -6   2       27.84       29.54      3.37 o
  -3  -6   2       28.47       25.03      2.80 o
  -2  -6   2       18.19       19.67      3.24 o
  -1  -6   2      178.95      183.82      5.10 o
   0  -6   2       63.09       57.20      2.76 o
   1  -6   2       17.73       18.49      2.65 o
   2  -6   2       38.92       43.89      2.00 o
   3  -6   2      862.64      898.18     13.32 o
   4  -6   2       48.15       59.95      2.35 o
   5  -6   2      714.85      761.49     10.52 o
   6  -6   2      668.20      672.84     10.84 o
   7  -6   2      467.84      447.51     10.82 o
   8  -6   2        1.62       15.59      4.71 o
   9  -6   2      103.61      115.92      8.24 o
  10  -6   2       13.73        8.24      5.00 o
  11  -6   2        1.16       12.95      5.30 o
  12  -6   2        9.73       13.53      5.59 o
  13  -6   2       45.89       46.19      6.77 o
 -12  -5   2       32.26       30.30      6.77 o
 -11  -5   2       46.87       43.54      6.77 o
 -10  -5   2        0.90        3.32      3.84 o
  -9  -5   2       11.26       11.47      5.30 o
  -8  -5   2       49.00       61.78      6.47 o
  -7  -5   2       19.55       16.95      3.54 o
  -6  -5   2      795.71      915.00     26.07 o
  -5  -5   2      439.00      465.62      9.54 o
  -4  -5   2        0.01        0.26      2.03 o
  -3  -5   2        0.67        6.43      2.39 o
  -2  -5   2     2196.50     2543.07     97.38 o
  -1  -5   2     2229.20     2473.98     49.57 o
   0  -5   2     1264.38     1270.46     20.76 o
   1  -5   2       20.38       20.01      2.09 o
   2  -5   2      657.94      654.71      9.15 o
   3  -5   2      427.81      422.66      7.18 o
   4  -5   2      357.23      360.90      5.26 o
   5  -5   2      271.13      305.69      5.88 o
   6  -5   2      121.43      124.75      4.12 o
   7  -5   2       72.55       75.71      3.41 o
   8  -5   2       46.94       52.23      2.93 o
   9  -5   2       86.06       63.55      6.18 o
  10  -5   2       17.67       14.12      5.00 o
  11  -5   2       20.78       19.42      5.59 o
  12  -5   2       11.48        9.71      5.59 o
  13  -5   2        1.05       -4.71      5.59 o
  14  -5   2       18.81       15.59      6.47 o
 -12  -4   2       24.97       37.66      6.77 o
 -11  -4   2        1.83        7.36      5.59 o
 -10  -4   2       20.14       16.93      4.05 o
  -9  -4   2        0.76        4.61      3.64 o
  -8  -4   2       31.14       26.39      5.88 o
  -7  -4   2     1328.52     1434.55     28.92 o
  -6  -4   2      504.41      521.28     10.29 o
  -5  -4   2      230.35      280.91      6.68 o
  -4  -4   2      258.41      351.27      8.53 o
  -3  -4   2     1957.92     2606.17     41.54 o
  -2  -4   2     1706.05     1993.57     54.13 o
  -1  -4   2      265.95      211.19      5.72 o
   0  -4   2      641.04      566.77      9.72 o
   1  -4   2        9.06       16.06      2.09 o
   2  -4   2        8.73       15.64      1.28 o
   3  -4   2      617.32      590.31      7.49 o
   4  -4   2     4704.12     5004.45     61.48 o
   5  -4   2       33.63       29.65      1.70 o
   6  -4   2        1.90        1.18      1.51 o
   7  -4   2       20.77       13.63      2.13 o
   8  -4   2       32.61       35.54      2.33 o
   9  -4   2      306.01      295.99      8.83 o
  10  -4   2       10.69        3.82      4.71 o
  11  -4   2        3.14       10.89      5.00 o
  12  -4   2       10.44       10.59      5.59 o
  13  -4   2        3.70       -0.59      5.59 o
  14  -4   2       22.76       16.18      6.47 o
 -13  -3   2       31.77       31.19      7.06 o
 -12  -3   2        0.24       -2.35      5.59 o
 -11  -3   2       35.46       34.72      6.47 o
 -10  -3   2       18.00       23.24      5.59 o
  -9  -3   2        2.63       -2.58      3.43 o
  -8  -3   2        6.89        6.77      2.72 o
  -7  -3   2       14.47       15.40      2.72 o
  -6  -3   2      308.61      327.35      8.99 o
  -5  -3   2      741.60      908.21     15.58 o
  -4  -3   2      218.31      299.26      6.64 o
  -3  -3   2      287.64      356.86      7.26 o
  -2  -3   2     2284.45     2362.51     45.98 o
  -1  -3   2     2701.15     2779.13     52.43 o
   0  -3   2     4772.00     4651.61     72.55 o
   1  -3   2      583.38      675.10      8.89 o
   2  -3   2       83.44      126.69      2.33 o
   3  -3   2      114.71      111.46      2.47 o
   4  -3   2      401.91      418.16      5.83 o
   5  -3   2       92.04      105.17      2.81 o
   6  -3   2      163.62      181.66      4.34 o
   7  -3   2        9.87       11.99      2.80 o
   8  -3   2        0.14       -0.95      2.19 o
   9  -3   2       16.81       22.36      5.00 o
  10  -3   2       38.18       41.78      5.59 o
  11  -3   2        1.52       -0.29      4.71 o
  12  -3   2        8.19        8.24      5.30 o
  13  -3   2       18.84       13.24      5.88 o
  14  -3   2        4.08        4.12      5.88 o
 -13  -2   2       29.76       33.54      6.77 o
 -12  -2   2       53.43       58.55      7.06 o
 -11  -2   2       36.54       29.13      6.18 o
 -10  -2   2      144.62      135.63      9.41 o
  -9  -2   2        7.78       -0.07      6.62 o
  -8  -2   2       26.94       31.62      3.64 o
  -7  -2   2      111.18       92.02      2.68 o
  -6  -2   2       33.18       30.18      1.77 o
  -5  -2   2        0.00        0.48      2.11 o
  -4  -2   2      397.57      618.00      9.77 o
  -3  -2   2     1805.35     2355.78     37.36 o
  -2  -2   2    11303.83    12222.97    167.96 o
  -1  -2   2    13008.65    13892.20    217.77 o
   0  -2   2      355.55      338.93      4.57 o
   1  -2   2     4037.20     4277.99     69.08 o
   2  -2   2       96.71      123.85      1.71 o
   3  -2   2      185.40      192.16      2.73 o
   4  -2   2     2118.97     2155.89     26.93 o
   5  -2   2      210.72      266.34      5.16 o
   6  -2   2      318.86      341.81      6.35 o
   7  -2   2       27.19       29.69      2.18 o
   8  -2   2       58.65       66.80      3.01 o
   9  -2   2      108.09      110.03      7.94 o
  10  -2   2        5.88       -0.29      4.41 o
  11  -2   2        6.55        5.30      5.00 o
  12  -2   2        0.52        4.71      5.30 o
  13  -2   2        6.37       13.83      5.59 o
 -13  -1   2       21.79       24.71      6.47 o
 -12  -1   2       29.89       20.89      6.18 o
 -11  -1   2       29.35       25.60      5.88 o
 -10  -1   2       18.86       19.42      5.30 o
  -9  -1   2      288.40      283.00     10.15 o
  -8  -1   2      692.60      641.07     12.21 o
  -7  -1   2      236.51      225.76      4.86 o
  -6  -1   2       24.42       25.17      1.84 o
  -5  -1   2        3.01        6.17      1.59 o
  -4  -1   2     2997.43     3606.45     83.66 o
  -3  -1   2      522.65      669.93     34.05 o
  -2  -1   2     3238.30     3411.70     41.94 o
  -1  -1   2        4.42        2.72      0.80 o
   0  -1   2     1406.31     1217.25     12.60 o
   1  -1   2     5123.80     5181.51     98.23 o
   2  -1   2       23.51       20.64      0.80 o
   3  -1   2       74.66       74.74      1.84 o
   4  -1   2      728.11      669.13      8.86 o
   5  -1   2      205.00      223.25      4.62 o
   6  -1   2       86.31       97.15      3.61 o
   7  -1   2      105.90      107.67      7.35 o
   8  -1   2        8.95        5.89      5.20 o
   9  -1   2        5.52        3.24      4.12 o
  10  -1   2        2.85        2.65      4.71 o
  11  -1   2        1.05        5.00      5.00 o
  12  -1   2       27.03       25.30      5.88 o
  13  -1   2        0.13        2.65      5.59 o
 -14   0   2        7.59       10.59      6.47 o
 -13   0   2       36.23       38.54      6.77 o
 -12   0   2        8.73       21.18      5.88 o
 -11   0   2       81.95       66.20      6.77 o
 -10   0   2       24.55       28.08      3.84 o
  -9   0   2      100.42      113.97      5.19 o
  -8   0   2      102.51       85.18      3.69 o
  -7   0   2       75.08       61.75      2.45 o
  -6   0   2      416.84      424.53      6.70 o
  -5   0   2      156.23      144.77      3.90 o
  -4   0   2      483.07      472.46      9.79 o
  -3   0   2      270.24      251.96      4.62 o
  -2   0   2        0.07        1.11      0.91 o
  -1   0   2      819.75      950.85     19.33 o
   0   0   2    18241.31    17604.79    299.50 o
   1   0   2       65.18       92.72      2.34 o
   2   0   2       27.41       14.66      0.82 o
   3   0   2      269.90      271.78      4.39 o
   4   0   2      507.21      549.49      7.38 o
   5   0   2        7.98        2.26      1.72 o
   6   0   2      521.20      506.83      9.20 o
   7   0   2        2.26        3.00      2.78 o
   8   0   2       68.97       73.00      3.77 o
   9   0   2       15.08       14.42      4.71 o
  10   0   2       45.32       47.96      5.59 o
  11   0   2        4.09        5.59      4.71 o
  12   0   2        2.46       -3.53      5.00 o
  13   0   2        0.98       -3.82      5.59 o
 -14   1   2        1.79        1.47      6.47 o
 -13   1   2       23.54       33.54      6.77 o
 -12   1   2        9.86       13.53      5.88 o
 -11   1   2      236.84      237.43     11.77 o
 -10   1   2      181.30      187.27     10.44 o
  -9   1   2      314.73      338.61      9.57 o
  -8   1   2      250.53      234.33      6.76 o
  -7   1   2        3.89        3.07      1.75 o
  -6   1   2      341.39      325.13      5.13 o
  -5   1   2       64.34       74.99      2.28 o
  -4   1   2      127.77      184.29      3.66 o
  -3   1   2      155.54      201.53      3.27 o
  -2   1   2     3696.77     4052.77     91.89 o
  -1   1   2      416.44      434.00      6.18 o
   0   1   2      431.63      383.60      6.54 o
   1   1   2     1289.78     1203.02     18.57 o
   2   1   2      134.66      121.47      2.72 o
   3   1   2     2740.86     2759.33     37.43 o
   4   1   2      917.24      956.99     13.61 o
   5   1   2      284.80      307.18      8.39 o
   6   1   2      196.93      203.00      6.87 o
   7   1   2       55.25       62.99      3.96 o
   8   1   2       67.11       60.16      6.14 o
   9   1   2       18.41       16.18      4.71 o
  10   1   2        5.86        0.59      4.41 o
  11   1   2        3.41       -1.18      4.71 o
  12   1   2        1.61        6.77      5.30 o
  13   1   2       22.03       15.59      6.18 o
 -14   2   2       10.08        9.71      6.47 o
 -13   2   2       29.97       24.71      6.47 o
 -12   2   2        0.56       -5.30      5.30 o
 -11   2   2        0.70       -5.00      5.00 o
 -10   2   2      233.98      243.93      8.31 o
  -9   2   2      113.39       98.65      9.56 o
  -8   2   2     1178.34     1186.35     20.32 o
  -7   2   2       13.90       21.10      1.85 o
  -6   2   2       87.91       77.79      2.29 o
  -5   2   2      456.47      531.81      7.83 o
  -4   2   2      419.54      417.12      5.88 o
  -3   2   2       25.52       39.90      1.35 o
  -2   2   2      481.88      404.85      5.56 o
  -1   2   2      340.12      339.63      4.68 o
   0   2   2        4.14       14.60      1.66 o
   1   2   2        3.36        3.68      1.07 o
   2   2   2      201.76      133.96      3.45 o
   3   2   2      401.88      455.02      7.98 o
   4   2   2      369.13      393.68      8.84 o
   5   2   2      163.08      159.61     10.59 o
   6   2   2       65.57       58.25      2.74 o
   7   2   2       43.66       45.86      3.07 o
   8   2   2        0.05        1.09      2.62 o
   9   2   2       14.77       19.42      4.71 o
  10   2   2       29.92       26.18      5.30 o
  11   2   2        0.74        9.41      5.30 o
  12   2   2       75.20       77.08      7.36 o
 -14   3   2        0.28        5.88      6.47 o
 -13   3   2        5.28       14.12      6.18 o
 -12   3   2        7.94        9.12      5.59 o
 -11   3   2      161.97      150.40     11.03 o
 -10   3   2       23.87       22.63      3.74 o
  -9   3   2      544.50      509.42     12.27 o
  -8   3   2      294.00      298.33      8.53 o
  -7   3   2       61.25       64.25      2.37 o
  -6   3   2      454.34      495.59     10.06 o
  -5   3   2        2.82        0.20      1.72 o
  -4   3   2       12.51        7.48      1.74 o
  -3   3   2        1.45        1.73      2.13 o
  -2   3   2     3054.83     3056.27     47.81 o
  -1   3   2      119.79      120.89      2.85 o
   0   3   2      370.33      383.85      5.99 o
   1   3   2       84.00       89.63      3.45 o
   2   3   2        0.03        2.26      1.64 o
   3   3   2        0.19        0.33      1.97 o
   4   3   2       55.60       55.54      2.80 o
   5   3   2       98.25      104.01      4.13 o
   6   3   2        4.30        4.68      3.09 o
   7   3   2      192.27      176.34     15.74 o
   8   3   2        4.30        9.01      3.53 o
   9   3   2        7.70        3.25      4.27 o
  10   3   2        0.33       -0.59      4.71 o
  11   3   2        4.26        0.59      5.30 o
  12   3   2        0.28        7.06      5.88 o
 -14   4   2        0.51        5.59      6.47 o
 -13   4   2       23.50       34.42      6.77 o
 -12   4   2       10.76       11.77      5.88 o
 -11   4   2        0.10       -3.64      3.64 o
 -10   4   2        0.00        0.99      3.52 o
  -9   4   2       14.59       20.44      3.64 o
  -8   4   2      116.32      117.27      6.24 o
  -7   4   2      385.93      354.25      6.44 o
  -6   4   2       54.08       70.31      2.53 o
  -5   4   2      210.85      223.65      5.44 o
  -4   4   2     5672.49     6020.27     82.35 o
  -3   4   2     2012.11     2019.26     28.51 o
  -2   4   2      468.98      446.27      7.37 o
  -1   4   2      313.22      300.63      6.32 o
   0   4   2       54.77       58.34      2.58 o
   1   4   2      461.88      462.91     10.09 o
   2   4   2     1775.26     1827.34     35.05 o
   3   4   2      265.01      232.43      6.34 o
   4   4   2      272.20      279.01      7.38 o
   5   4   2      166.06      143.36      6.50 o
   6   4   2       67.93       68.42      4.38 o
   7   4   2       46.87       47.37      5.30 o
   8   4   2       13.99        9.71      4.71 o
   9   4   2        6.86       10.00      3.54 o
  10   4   2        1.14       -3.54      3.54 o
  11   4   2        4.23        3.82      5.30 o
 -14   5   2       10.16        6.77      6.47 o
 -13   5   2       36.04       40.90      7.06 o
 -12   5   2        0.71       -2.35      5.59 o
 -11   5   2        5.35        3.68      3.74 o
 -10   5   2        0.66       -1.63      3.52 o
  -9   5   2       99.87       97.97      7.65 o
  -8   5   2      732.09      733.46     16.12 o
  -7   5   2      406.13      353.43      7.03 o
  -6   5   2       71.84       55.97      2.77 o
  -5   5   2      636.42      654.60     10.37 o
  -4   5   2      443.11      423.90      7.15 o
  -3   5   2       72.51       72.29      2.86 o
  -2   5   2      220.24      211.22      5.54 o
  -1   5   2        7.98        8.46      2.06 o
   0   5   2      260.92      268.17      8.08 o
   1   5   2      283.38      247.91      6.66 o
   2   5   2      319.13      310.97      7.94 o
   3   5   2       37.30       32.71      2.80 o
   4   5   2       38.34       45.90      4.71 o
   5   5   2       26.66       24.53      3.53 o
   6   5   2        7.33       13.53      4.41 o
   7   5   2       72.02       67.37      6.18 o
   8   5   2        0.80       -4.41      4.41 o
   9   5   2       21.63       23.24      5.59 o
  10   5   2        4.46        6.03      3.74 o
  11   5   2        1.02       10.00      5.59 o
 -14   6   2        1.03        9.71      6.77 o
 -13   6   2       13.89        7.36      6.18 o
 -12   6   2       43.79       48.84      7.06 o
 -11   6   2        0.09        1.77      3.95 o
 -10   6   2        1.62       -1.06      3.64 o
  -9   6   2       21.77       12.50      3.74 o
  -8   6   2        1.14        3.70      5.59 o
  -7   6   2      409.04      386.28     10.30 o
  -6   6   2       45.12       37.69      2.75 o
  -5   6   2       22.22       19.43      2.32 o
  -4   6   2     1885.91     1890.07     27.09 o
  -3   6   2     2026.65     2009.55     32.35 o
  -2   6   2       69.46       69.49      3.07 o
  -1   6   2       42.61       38.27      3.33 o
   0   6   2      129.58      116.86      4.36 o
   1   6   2       17.63       19.64      2.43 o
   2   6   2       67.78       75.51      3.82 o
   3   6   2      203.26      216.83     10.00 o
   4   6   2        4.26       -2.35      4.12 o
   5   6   2       17.62       16.18      4.71 o
   6   6   2       11.77       10.89      4.71 o
   7   6   2       10.19        3.24      4.71 o
   8   6   2       14.51       14.71      5.30 o
   9   6   2       53.44       60.90      6.77 o
  10   6   2        4.07        8.68      3.95 o
 -13   7   2       20.36       23.24      7.06 o
 -12   7   2        1.93        4.12      6.18 o
 -11   7   2        0.04        2.21      3.95 o
 -10   7   2       15.86       14.20      4.05 o
  -9   7   2        0.42        1.73      3.84 o
  -8   7   2       27.63       39.68      4.85 o
  -7   7   2       12.94        8.72      3.64 o
  -6   7   2      280.55      278.81      8.74 o
  -5   7   2      117.22      129.02      5.15 o
  -4   7   2      496.81      496.45      9.88 o
  -3   7   2      246.58      214.48      5.85 o
  -2   7   2       95.90      101.55      4.16 o
  -1   7   2        0.58        2.63      2.43 o
   0   7   2      267.34      264.64      6.57 o
   1   7   2       26.99       29.82      2.83 o
   2   7   2        6.14        2.06      4.12 o
   3   7   2        6.69        4.12      4.41 o
   4   7   2       14.12        7.06      4.71 o
   5   7   2      139.50      121.51      8.53 o
   6   7   2        1.84        6.18      4.71 o
   7   7   2       10.33       -3.82      5.00 o
   8   7   2       33.60       27.66      5.88 o
   9   7   2        0.03        3.24      5.59 o
 -13   8   2        0.84       -6.18      6.77 o
 -12   8   2        0.28        1.47      6.47 o
 -11   8   2      123.69      127.65      6.55 o
 -10   8   2       12.50       14.90      6.91 o
  -9   8   2        5.83       -1.18      3.95 o
  -8   8   2        2.11        9.30      3.84 o
  -7   8   2       20.44       27.91      4.05 o
  -6   8   2      731.81      740.09     16.54 o
  -5   8   2       34.75       39.10      4.05 o
  -4   8   2        9.58        7.39      2.88 o
  -3   8   2        1.08       -1.10      2.79 o
  -2   8   2       25.21       24.24      2.99 o
  -1   8   2        3.15        4.00      2.83 o
   0   8   2       44.85       40.27      4.19 o
   1   8   2        8.05        8.47      3.70 o
   2   8   2       30.86       18.33      6.77 o
   3   8   2        0.02       -3.53      4.41 o
   4   8   2        2.43        5.00      4.71 o
   5   8   2        1.57        0.88      4.71 o
   6   8   2       13.61        8.24      5.30 o
   7   8   2       16.64       25.30      5.88 o
   8   8   2        0.16       -2.35      5.59 o
 -12   9   2        9.50        8.24      7.06 o
 -11   9   2        0.00       -4.39      5.15 o
 -10   9   2       11.12       14.27      4.58 o
  -9   9   2        2.31        3.70      4.05 o
  -8   9   2        0.01       -3.84      3.84 o
  -7   9   2        0.14       -3.73      3.73 o
  -6   9   2      302.48      312.60      9.78 o
  -5   9   2       56.42       49.90      6.18 o
  -4   9   2       10.51        2.67      3.97 o
  -3   9   2       89.55       95.41      4.89 o
  -2   9   2        1.81        1.47      4.71 o
  -1   9   2        0.06       -2.69      3.70 o
   0   9   2        0.16        2.88      3.92 o
   1   9   2      113.31      103.21      8.24 o
   2   9   2        0.09        7.94      4.71 o
   3   9   2        7.33        4.71      5.00 o
   4   9   2        4.20       -2.94      5.00 o
   5   9   2        1.07       -0.88      5.00 o
   6   9   2      122.13      121.51      9.71 o
   7   9   2       13.53       17.95      5.88 o
 -11  10   2        1.63       -6.47      6.47 o
 -10  10   2        4.51       -1.02      5.88 o
  -9  10   2        0.01        1.77      4.37 o
  -8  10   2       34.69       32.07      4.78 o
  -7  10   2      113.69      113.35      8.83 o
  -6  10   2       87.21       92.80      5.51 o
  -5  10   2       10.00        5.30      5.30 o
  -4  10   2        0.53       -4.41      5.00 o
  -3  10   2        0.01       -2.65      4.71 o
  -2  10   2       14.21       13.53      5.30 o
  -1  10   2      156.64      140.63      9.71 o
   0  10   2      114.72      125.04      9.12 o
   1  10   2       20.51       20.01      5.30 o
   2  10   2        5.69        4.71      5.30 o
   3  10   2        2.79        1.47      5.30 o
   4  10   2        0.01       -3.24      5.30 o
   5  10   2        7.66        2.65      5.59 o
   6  10   2       37.78       30.89      6.47 o
 -10  11   2        5.43        2.35      6.77 o
  -9  11   2       34.18       28.83      7.06 o
  -8  11   2       73.25       60.90      7.65 o
  -7  11   2      181.68      202.71     12.06 o
  -6  11   2       53.39       60.61      7.36 o
  -5  11   2       17.28       23.54      6.18 o
  -4  11   2      104.09      111.21      8.24 o
  -3  11   2        2.76        3.24      5.30 o
  -2  11   2       33.74       26.18      5.88 o
  -1  11   2       35.11       33.83      6.18 o
   0  11   2        0.00        4.12      5.30 o
   1  11   2        5.32        2.06      5.30 o
   2  11   2       88.16       82.38      7.65 o
   3  11   2       25.04       23.54      6.18 o
   4  11   2        0.11        7.06      5.88 o
   5  11   2        1.29       -3.53      5.88 o
  -9  12   2        4.59        7.36      7.06 o
  -8  12   2       11.51       18.24      7.06 o
  -7  12   2       45.13       55.02      7.65 o
  -6  12   2        9.46       17.06      6.47 o
  -5  12   2       19.35       19.42      6.47 o
  -4  12   2        2.21       -1.77      5.88 o
  -3  12   2       14.45       13.53      6.18 o
  -2  12   2        4.44        2.65      5.88 o
  -1  12   2       13.79       19.12      6.18 o
   0  12   2        0.43        5.00      5.59 o
   1  12   2       85.68       70.90      7.65 o
   2  12   2       10.76        0.29      5.88 o
   3  12   2        3.13       -3.82      5.88 o
  -7  13   2       11.97        7.06      7.06 o
  -6  13   2       11.31       16.48      6.77 o
  -5  13   2        2.63        7.94      6.47 o
  -4  13   2       10.72       15.30      6.77 o
  -3  13   2       99.73       99.74      8.53 o
  -2  13   2        0.37       -2.94      5.88 o
  -1  13   2        0.97       -5.88      5.88 o
   0  13   2       17.86       20.59      6.77 o
   1 -15   3        9.96       14.12      7.06 o
   2 -15   3       36.57       32.66      7.65 o
   3 -15   3        0.01        6.47      6.77 o
   4 -15   3        0.30        2.35      6.77 o
  -2 -14   3        3.02       10.00      7.06 o
  -1 -14   3       47.50       53.55      8.24 o
   0 -14   3        2.52        6.18      6.47 o
   1 -14   3       14.05       11.47      6.47 o
   2 -14   3        1.28        3.24      6.18 o
   3 -14   3        4.57        3.53      6.18 o
   4 -14   3        0.11       -4.16      4.16 o
   5 -14   3        8.00       16.10      7.50 o
   6 -14   3        3.20       12.95      6.77 o
   7 -14   3        4.78        6.18      6.77 o
   8 -14   3        6.68       32.07      7.65 o
  -4 -13   3        0.01        7.06      7.06 o
  -3 -13   3       61.49       61.49      8.24 o
  -2 -13   3       19.07       20.59      7.06 o
  -1 -13   3       85.04       76.49      8.24 o
   0 -13   3       17.57       17.65      6.47 o
   1 -13   3       32.24       32.66      6.47 o
   2 -13   3        0.32        0.55      4.05 o
   3 -13   3        0.79       -1.30      4.71 o
   4 -13   3        1.10        1.46      4.05 o
   5 -13   3       18.36       12.67      5.44 o
   6 -13   3        1.49        2.94      6.18 o
   7 -13   3       13.57       16.18      6.77 o
   8 -13   3       69.03       72.67      8.53 o
   9 -13   3       75.98       70.61      8.53 o
  10 -13   3       28.82       12.36      7.36 o
  -6 -12   3       16.36       13.53      7.36 o
  -5 -12   3        0.71        2.94      6.77 o
  -4 -12   3       15.96       17.06      6.77 o
  -3 -12   3       22.74       17.06      6.47 o
  -2 -12   3        0.63        0.00      5.88 o
  -1 -12   3       19.89       19.71      6.18 o
   0 -12   3       32.67       25.16      4.26 o
   1 -12   3        6.94        8.83      3.95 o
   2 -12   3       15.46       15.05      6.18 o
   3 -12   3        1.83        0.00      3.74 o
   4 -12   3       10.14        6.33      3.95 o
   5 -12   3        0.18       -3.64      3.64 o
   6 -12   3        6.83       10.15      4.16 o
   7 -12   3       11.25        8.83      6.18 o
   8 -12   3        0.81       -2.65      5.88 o
   9 -12   3       63.06       66.79      7.94 o
  10 -12   3       42.00       43.84      7.94 o
  11 -12   3       19.00       20.30      7.65 o
  -7 -11   3       31.10       28.24      7.36 o
  -6 -11   3        5.15        8.83      6.77 o
  -5 -11   3       40.51       45.90      7.36 o
  -4 -11   3       30.34       25.01      6.47 o
  -3 -11   3       37.98       31.48      6.47 o
  -2 -11   3       19.94       15.94      8.53 o
  -1 -11   3       22.66       20.02      4.16 o
   0 -11   3      170.03      160.12      7.59 o
   1 -11   3       29.99       30.37      7.94 o
   2 -11   3        9.76        9.12      5.30 o
   4 -11   3        0.64       -0.18      3.64 o
   5 -11   3       52.75       57.07      4.68 o
   6 -11   3       39.20       40.65      4.56 o
   7 -11   3        0.96        0.00      5.59 o
   8 -11   3       34.34       24.71      6.47 o
   9 -11   3        8.14       -3.53      5.88 o
  10 -11   3       12.24        1.18      6.18 o
  11 -11   3        9.93       13.24      6.77 o
  -8 -10   3       55.64       39.72      7.65 o
  -7 -10   3        7.53       15.30      6.47 o
  -6 -10   3       21.93       19.71      6.47 o
  -5 -10   3       63.40       62.67      7.36 o
  -4 -10   3      115.08      115.62      8.53 o
  -3 -10   3        7.98       10.11      3.84 o
  -2 -10   3       19.76       22.60      5.88 o
  -1 -10   3       27.92       35.58      4.05 o
   0 -10   3        8.96        5.29      5.15 o
   1 -10   3       46.41       39.50      3.95 o
   2 -10   3        1.57        6.77      5.00 o
   3 -10   3       54.54       52.96      4.16 o
   4 -10   3      237.14      254.86     10.30 o
   5 -10   3      101.14       95.25      5.09 o
   6 -10   3       17.04       11.96      3.73 o
   7 -10   3       23.56       25.60      5.59 o
   8 -10   3       47.99       51.78      6.77 o
   9 -10   3        6.87        9.12      5.88 o
  10 -10   3        3.94        1.47      5.88 o
  11 -10   3       31.10       40.31      7.06 o
  12 -10   3       57.62       52.37      7.94 o
  -9  -9   3       25.02       27.66      7.06 o
  -8  -9   3        6.74        0.00      6.18 o
  -7  -9   3       14.61        5.88      5.88 o
  -6  -9   3       56.75       48.54      6.77 o
  -5  -9   3      267.52      250.08     12.65 o
  -4  -9   3        5.76        1.47      5.30 o
  -3  -9   3      137.11      129.16      6.87 o
  -2  -9   3       14.66       17.39      3.74 o
  -1  -9   3      243.36      247.15      8.32 o
   0  -9   3      273.63      298.22      8.94 o
   1  -9   3       52.98       64.62      4.16 o
   2  -9   3       95.70      114.25      5.44 o
   3  -9   3      173.24      173.06      8.97 o
   4  -9   3      203.69      235.98     22.07 o
   5  -9   3      294.53      282.61      8.74 o
   6  -9   3       32.41       51.24      4.15 o
   8  -9   3       48.26       58.55      6.47 o
   9  -9   3        7.38        2.94      5.30 o
  10  -9   3        7.53        5.00      5.59 o
  11  -9   3        1.74        5.30      5.88 o
  12  -9   3        0.01       -4.12      5.88 o
  13  -9   3       10.56       17.06      7.06 o
 -10  -8   3        0.08        0.59      6.47 o
  -9  -8   3       28.01       19.42      6.47 o
  -8  -8   3       42.60       49.43      7.06 o
  -7  -8   3        0.14        1.18      5.59 o
  -6  -8   3       11.93        3.82      5.30 o
  -5  -8   3       32.07       31.88      4.41 o
  -4  -8   3      759.95      741.22     22.65 o
  -3  -8   3       24.98       25.01      3.64 o
  -2  -8   3       49.55       55.20      3.48 o
  -1  -8   3      204.95      184.28      5.72 o
   0  -8   3      468.11      482.75      9.58 o
   1  -8   3       43.11       39.65      2.86 o
   2  -8   3      277.42      264.08      5.41 o
   3  -8   3        0.28       -2.11      2.11 o
   4  -8   3      154.21      135.52      5.24 o
   5  -8   3      480.86      480.57     19.12 o
   7  -8   3       34.74       29.11      3.64 o
   8  -8   3       17.40       10.59      5.30 o
   9  -8   3       28.34       30.30      5.88 o
  10  -8   3        2.47        9.41      5.59 o
  11  -8   3       13.12        2.94      5.59 o
  12  -8   3       15.93       17.95      6.47 o
  13  -8   3       72.92       85.62      8.53 o
 -11  -7   3        0.63       -0.74      5.74 o
 -10  -7   3        2.05        9.12      6.18 o
  -9  -7   3       29.37       39.13      6.77 o
  -8  -7   3        5.81       15.00      5.88 o
  -7  -7   3       13.84       15.30      5.59 o
  -6  -7   3      139.63      153.15      8.97 o
  -5  -7   3        7.71        9.60      3.43 o
  -4  -7   3      900.23      905.79     22.36 o
  -3  -7   3      675.21      696.36     15.29 o
  -2  -7   3       96.87       98.10      5.88 o
  -1  -7   3      214.41      202.93      5.57 o
   0  -7   3      165.62      163.34      9.03 o
   1  -7   3      512.69      542.39     10.01 o
   2  -7   3       90.27      100.48      3.02 o
   3  -7   3      232.01      250.67      5.26 o
   4  -7   3       34.71       33.51      2.31 o
   5  -7   3       50.24       46.36      2.56 o
   6  -7   3       94.31       86.79      7.94 o
   7  -7   3       29.90       35.97      3.64 o
   8  -7   3        1.10       12.36      5.00 o
   9  -7   3       18.15       26.18      5.30 o
  10  -7   3       20.30       17.36      5.30 o
  11  -7   3        9.80        5.00      5.30 o
  12  -7   3        6.20        5.00      5.59 o
  13  -7   3       50.50       54.13      7.36 o
 -11  -6   3        8.95        8.31      4.47 o
 -10  -6   3        0.62       -1.07      4.05 o
  -9  -6   3        8.11       18.24      5.88 o
  -8  -6   3       91.04       86.79      7.36 o
  -7  -6   3        7.18        9.86      3.74 o
  -6  -6   3      218.60      236.26      8.11 o
  -5  -6   3       71.28       61.35      3.48 o
  -4  -6   3       49.53       43.03      3.07 o
  -3  -6   3      291.32      291.00     16.16 o
  -2  -6   3       44.61       42.26      5.44 o
  -1  -6   3       23.48       13.11      2.23 o
   0  -6   3       78.27       85.09      3.42 o
   1  -6   3      266.51      248.81      5.85 o
   2  -6   3       16.03       11.03      1.60 o
   3  -6   3       41.77       49.08      2.32 o
   4  -6   3      142.63      146.91      3.59 o
   5  -6   3       82.05       73.10      3.28 o
   6  -6   3      249.75      268.30     10.59 o
   7  -6   3       39.44       40.60      6.77 o
   8  -6   3      264.31      237.43     10.59 o
   9  -6   3       22.20       20.59      5.00 o
  10  -6   3        9.79        5.88      4.71 o
  11  -6   3        0.02        0.88      5.00 o
  12  -6   3       77.60       55.61      6.47 o
  13  -6   3       38.93       36.78      6.47 o
 -12  -5   3       14.28       22.36      6.47 o
 -11  -5   3        8.22       12.06      5.88 o
 -10  -5   3        2.89       -3.24      5.44 o
  -9  -5   3      131.94      152.11     10.00 o
  -8  -5   3       28.09       29.87      3.95 o
  -7  -5   3      201.45      202.14      7.69 o
  -6  -5   3       88.11       95.42      4.68 o
  -5  -5   3       38.62       49.40      2.96 o
  -4  -5   3      402.76      490.61     17.51 o
  -3  -5   3      881.95      999.51     35.94 o
  -2  -5   3     5377.92     5725.94    107.87 o
  -1  -5   3      369.96      328.86     11.03 o
   0  -5   3       69.26       64.93      2.82 o
   1  -5   3       11.92       10.87      1.96 o
   2  -5   3       64.14       80.37      2.41 o
   3  -5   3       85.79      100.87      2.98 o
   4  -5   3       51.19       68.90      2.23 o
   5  -5   3       18.27       21.73      2.97 o
   6  -5   3      146.63      157.19      4.86 o
   7  -5   3       21.86       19.40      2.07 o
   8  -5   3       53.06       46.53      3.52 o
   9  -5   3       23.99       22.95      5.00 o
  10  -5   3       13.51       12.65      5.00 o
  11  -5   3        6.40        5.59      5.00 o
  12  -5   3       78.96       80.32      7.36 o
  13  -5   3        5.11        2.35      5.59 o
 -13  -4   3        2.06        1.47      6.47 o
 -12  -4   3       21.88       21.18      6.47 o
 -11  -4   3        9.35        1.77      5.59 o
 -10  -4   3       67.51       82.84      5.30 o
  -9  -4   3       10.62       15.91      3.74 o
  -8  -4   3        4.37        8.83      4.71 o
  -7  -4   3       32.75       31.51      3.74 o
  -6  -4   3      264.84      303.20      7.23 o
  -5  -4   3      283.13      347.77      7.51 o
  -4  -4   3      422.50      529.36     17.18 o
  -3  -4   3      320.78      339.39      7.26 o
  -2  -4   3     1316.85     1453.21     23.68 o
  -1  -4   3      172.65      159.03      5.19 o
   0  -4   3      144.25      117.52      3.67 o
   1  -4   3       88.32       93.70      2.52 o
   2  -4   3      105.43       89.12      2.69 o
   3  -4   3      236.59      288.83      4.52 o
   4  -4   3       11.90        8.11      2.61 o
   5  -4   3        1.03        3.94      1.56 o
   6  -4   3        4.44        2.58      1.33 o
   7  -4   3       13.99       21.09      2.01 o
   8  -4   3       49.61       45.23      3.30 o
   9  -4   3       50.79       48.49      4.85 o
  10  -4   3        0.02        0.88      4.71 o
  11  -4   3      127.17      110.03      7.65 o
  12  -4   3        7.97       -0.29      5.30 o
  13  -4   3       18.90       18.83      6.18 o
 -13  -3   3        0.01        6.18      6.18 o
 -12  -3   3       11.24       19.71      6.47 o
 -11  -3   3        0.01        6.18      5.59 o
 -10  -3   3      138.89      139.46     10.00 o
  -9  -3   3        4.66       -0.32      5.74 o
  -8  -3   3      458.71      461.28      9.45 o
  -7  -3   3      422.99      451.65     12.54 o
  -6  -3   3       43.26       52.27      2.62 o
  -5  -3   3      450.69      514.33     23.31 o
  -4  -3   3      166.09      220.27      5.09 o
  -3  -3   3      101.16      124.06      4.47 o
  -2  -3   3        1.56        6.75      1.55 o
  -1  -3   3     1805.97     2020.35     31.99 o
   0  -3   3        0.73        0.97      1.44 o
   1  -3   3        2.55        2.04      0.83 o
   2  -3   3      621.99      604.77      6.84 o
   3  -3   3     2593.59     2539.22     28.86 o
   4  -3   3      154.83      184.53      3.87 o
   5  -3   3       50.42       71.32      2.76 o
   6  -3   3        0.34       -0.42      1.47 o
   7  -3   3        0.02        2.05      1.74 o
   8  -3   3       20.94       21.26      3.42 o
   9  -3   3      418.07      374.82     13.83 o
  10  -3   3       49.43       52.66      5.88 o
  11  -3   3       51.50       46.49      5.88 o
  12  -3   3        0.92       -0.59      5.00 o
  13  -3   3        0.80        0.29      5.30 o
 -13  -2   3        0.37       -4.71      5.88 o
 -12  -2   3      304.12      314.81     14.12 o
 -11  -2   3      257.07      280.09     12.95 o
 -10  -2   3        0.00        2.65      3.54 o
  -9  -2   3      403.31      379.38     10.40 o
  -8  -2   3      429.96      397.67     10.50 o
  -7  -2   3       61.05       65.12      3.19 o
  -6  -2   3        2.03        0.69      1.44 o
  -5  -2   3      363.05      414.26     11.64 o
  -4  -2   3     1667.60     2057.65     81.75 o
  -3  -2   3     6123.90     6424.44     88.21 o
  -2  -2   3      256.03      236.23      4.21 o
  -1  -2   3     1558.10     1611.06     19.86 o
   0  -2   3      184.85      180.58      2.57 o
   1  -2   3     1104.64      963.26     10.43 o
   2  -2   3     1222.96     1192.57     11.50 o
   3  -2   3        8.54       13.71      1.04 o
   4  -2   3       28.72       17.93      1.41 o
   5  -2   3      394.65      432.44      6.86 o
   6  -2   3      565.03      562.37     10.05 o
   7  -2   3       33.76       29.68      2.18 o
   8  -2   3       17.84       20.95      3.02 o
   9  -2   3        9.23       10.68      3.53 o
  10  -2   3        1.09        3.24      4.41 o
  11  -2   3        3.64        5.00      5.00 o
  12  -2   3       25.06       16.48      5.30 o
  13  -2   3        6.01        4.71      5.59 o
 -14  -1   3        1.78        6.18      6.47 o
 -13  -1   3        3.86        9.12      6.18 o
 -12  -1   3        2.91       10.30      5.88 o
 -11  -1   3        3.37        4.12      5.30 o
 -10  -1   3       48.06       45.72      4.37 o
  -9  -1   3      615.66      598.83     14.15 o
  -8  -1   3      196.89      196.25      7.18 o
  -7  -1   3      242.64      241.73      5.07 o
  -6  -1   3       86.48       81.22      4.12 o
  -5  -1   3        0.12       -1.16      1.68 o
  -4  -1   3      280.51      258.45      8.64 o
  -3  -1   3        7.43       14.46      1.15 o
  -2  -1   3     1594.31     1589.47     16.66 o
  -1  -1   3      208.44      232.52      2.90 o
   0  -1   3     1973.19     1757.08     24.17 o
   1  -1   3       52.89       52.55      2.54 o
   2  -1   3     1024.94      977.57     11.49 o
   3  -1   3      599.47      622.26      8.85 o
   4  -1   3      414.50      417.58      6.49 o
   5  -1   3      540.86      604.80      8.95 o
   6  -1   3       53.95       64.76      2.42 o
   7  -1   3        0.23       -0.74      2.41 o
   8  -1   3       27.36       27.11      3.05 o
   9  -1   3       86.58       76.20      5.88 o
  10  -1   3      515.28      481.62     16.48 o
  11  -1   3        0.02        2.94      4.71 o
  12  -1   3       27.74       21.77      5.59 o
  13  -1   3        2.91       -1.18      5.30 o
 -14   0   3        5.38        5.88      6.47 o
 -13   0   3        0.04        2.06      5.88 o
 -12   0   3       53.76       54.13      7.06 o
 -11   0   3      279.06      281.56     12.95 o
 -10   0   3      781.03      778.50     17.37 o
  -9   0   3       24.19       28.29      8.09 o
  -8   0   3      281.83      258.99      6.86 o
  -7   0   3       12.95        7.04      1.85 o
  -6   0   3        0.21        1.87      1.65 o
  -5   0   3      190.19      197.00      4.04 o
  -4   0   3      306.55      306.00      4.80 o
  -3   0   3     1462.93     1608.86     18.49 o
  -2   0   3      869.56      838.30      8.99 o
  -1   0   3     4528.14     4420.28     46.74 o
   0   0   3      704.83      653.97      9.72 o
   1   0   3       18.17       15.43      1.07 o
   2   0   3        4.64        4.56      2.35 o
   3   0   3       59.16       70.16      3.85 o
   4   0   3       44.30       45.78      3.39 o
   5   0   3      103.47      103.99      3.06 o
   6   0   3       98.18       94.36      3.50 o
   7   0   3      303.14      311.40      7.39 o
   8   0   3        3.06        4.10      4.65 o
   9   0   3        3.04       -1.18      4.41 o
  10   0   3        1.13       -1.18      4.41 o
  11   0   3       22.85       27.95      5.30 o
  12   0   3       17.21       12.95      5.30 o
  13   0   3       10.08        2.65      5.59 o
 -14   1   3        0.16       -4.71      6.18 o
 -13   1   3        6.58       10.00      6.18 o
 -12   1   3       66.63       73.55      7.36 o
 -11   1   3       12.86        9.12      4.12 o
 -10   1   3       60.84       61.59      5.44 o
  -9   1   3      469.48      484.89     12.06 o
  -8   1   3      431.17      415.19      8.99 o
  -7   1   3       53.45       44.39      2.14 o
  -6   1   3      151.56      161.87      3.62 o
  -5   1   3      495.86      531.84      7.20 o
  -4   1   3        6.61        2.14      1.86 o
  -3   1   3     1280.56     1265.11     14.65 o
  -2   1   3      518.04      480.94      5.92 o
  -1   1   3      379.15      359.89      4.85 o
   0   1   3       12.26       23.35      0.96 o
   1   1   3       12.92       29.43      1.01 o
   2   1   3      322.45      330.96      5.72 o
   3   1   3       27.07       26.17      1.58 o
   4   1   3       29.33       23.17      1.44 o
   5   1   3       36.01       44.45      1.86 o
   6   1   3      221.91      222.26      4.71 o
   7   1   3       20.69       11.60      3.04 o
   8   1   3       75.44       71.04      3.88 o
   9   1   3       51.41       55.90      5.59 o
  10   1   3        0.75        2.65      4.71 o
  11   1   3       35.59       30.01      5.59 o
  12   1   3        1.36       -5.00      5.00 o
 -14   2   3       33.95       48.54      7.65 o
 -13   2   3        0.15       -2.06      5.88 o
 -12   2   3        6.48       16.18      5.88 o
 -11   2   3      250.21      255.23      8.95 o
 -10   2   3      136.05      150.44     14.12 o
  -9   2   3      197.71      185.03     18.24 o
  -8   2   3      850.42      822.05     17.48 o
  -7   2   3        0.99        1.63      1.73 o
  -6   2   3      103.85      110.11      3.95 o
  -5   2   3       11.24        0.39      1.70 o
  -4   2   3       53.83       85.54      2.91 o
  -3   2   3      734.26      780.37     10.41 o
  -2   2   3      135.78      138.39      3.18 o
  -1   2   3     2149.78     2120.36     26.54 o
   0   2   3      606.67      641.80      9.34 o
   1   2   3     1529.16     1461.28     22.76 o
   2   2   3     1732.79     1743.10     27.12 o
   3   2   3       75.51       98.58      3.22 o
   4   2   3       13.56       19.81      1.46 o
   5   2   3      210.01      193.37      4.20 o
   6   2   3      282.54      272.56      8.12 o
   7   2   3       44.61       40.96      3.00 o
   8   2   3       52.90       37.35      3.53 o
   9   2   3        1.87        2.06      4.41 o
  10   2   3        2.05        9.12      4.71 o
  11   2   3        0.12        6.47      5.00 o
  12   2   3        2.43       -3.53      5.30 o
 -14   3   3        0.02        3.24      6.77 o
 -13   3   3        3.14        5.00      6.18 o
 -12   3   3       52.81       50.02      7.06 o
 -11   3   3      312.88      290.51      9.46 o
 -10   3   3      196.35      200.09     13.09 o
  -9   3   3       13.28       11.57      6.62 o
  -8   3   3      221.64      216.98     11.62 o
  -7   3   3       45.67       46.86      2.93 o
  -6   3   3       30.63       32.51      1.80 o
  -5   3   3      585.19      603.19      8.60 o
  -4   3   3      213.12      192.05      4.56 o
  -3   3   3        1.67        4.24      2.34 o
  -2   3   3      844.63      824.39     11.15 o
  -1   3   3      308.94      292.62      4.67 o
   0   3   3      153.82      145.64      4.29 o
   1   3   3      413.34      409.08      7.30 o
   2   3   3      425.97      420.34      7.42 o
   3   3   3        7.51        3.29      1.86 o
   4   3   3      116.89      122.69      4.02 o
   5   3   3       35.83       34.18      3.25 o
   6   3   3       66.28       54.92      4.71 o
   7   3   3        0.88       -3.10      3.10 o
   8   3   3        4.71        6.91      3.12 o
   9   3   3        7.20        9.12      3.33 o
  10   3   3       25.45       18.24      5.30 o
  11   3   3        0.31       -2.06      5.00 o
 -14   4   3       22.64       22.07      7.06 o
 -13   4   3        0.76       -1.77      6.18 o
 -12   4   3        6.38       12.65      6.18 o
 -11   4   3       73.37       75.87      5.20 o
 -10   4   3        2.53        5.83      7.21 o
  -9   4   3        5.65        1.32      5.00 o
  -8   4   3       99.35       88.16      6.47 o
  -7   4   3        6.60       15.06      2.39 o
  -6   4   3        5.24        7.51      2.04 o
  -5   4   3        0.58        0.14      1.82 o
  -4   4   3       35.79       40.21      2.20 o
  -3   4   3     2865.19     2900.49     40.69 o
  -2   4   3      276.95      307.25      5.56 o
  -1   4   3      100.52      100.20      3.25 o
   0   4   3      291.03      277.63      6.82 o
   1   4   3      489.95      514.10     10.92 o
   2   4   3      726.61      758.53     15.39 o
   3   4   3       11.58       14.24      2.18 o
   4   4   3       92.84       92.38      6.77 o
   5   4   3       25.15       16.45      3.25 o
   6   4   3        1.04       -2.62      3.18 o
   7   4   3       26.70       23.24      5.00 o
   8   4   3       23.19       29.72      5.30 o
   9   4   3       68.69       64.17      4.58 o
  10   4   3        3.08       -1.47      5.00 o
  11   4   3        0.16       -0.59      5.30 o
 -14   5   3        0.08        4.41      6.47 o
 -13   5   3      112.58      101.50      8.83 o
 -12   5   3      153.16      177.70     11.47 o
 -11   5   3        0.54       -3.74      3.74 o
 -10   5   3        0.24       -3.53      3.54 o
  -9   5   3       25.25       19.05      3.84 o
  -8   5   3        6.16        5.15      3.33 o
  -7   5   3       15.82       23.30      2.69 o
  -6   5   3        0.82        1.15      2.19 o
  -5   5   3       15.30       14.58      2.19 o
  -4   5   3       20.37       22.28      1.93 o
  -3   5   3      515.58      548.45      7.94 o
  -2   5   3      349.50      359.78      7.17 o
  -1   5   3       93.99      112.81      4.48 o
   0   5   3       12.95       10.67      3.35 o
   1   5   3      428.85      419.51      9.46 o
   2   5   3      104.41      104.18      4.68 o
   3   5   3       46.43       45.01      4.41 o
   4   5   3       15.36       13.24      4.12 o
   5   5   3       74.83       55.67      4.85 o
   6   5   3        5.22       10.00      4.41 o
   7   5   3      122.57      109.15      8.24 o
   8   5   3       93.09      101.80      7.36 o
   9   5   3        0.64       -1.47      4.71 o
  10   5   3       10.62        6.18      3.74 o
 -14   6   3        5.77        7.06      6.77 o
 -13   6   3       30.15       28.54      7.06 o
 -12   6   3        0.37        0.88      5.88 o
 -11   6   3       21.01       28.15      4.47 o
 -10   6   3       19.62       19.70      4.16 o
  -9   6   3        1.97        6.20      3.64 o
  -8   6   3       56.17       51.18      7.94 o
  -7   6   3      280.95      252.46      8.42 o
  -6   6   3      271.43      264.59      6.17 o
  -5   6   3       50.14       46.21      3.10 o
  -4   6   3       22.87       28.53      2.38 o
  -3   6   3      206.68      216.89      5.61 o
  -2   6   3       29.38       34.07      3.55 o
  -1   6   3      362.07      354.94      7.39 o
   0   6   3       93.59       98.15      4.12 o
   1   6   3       53.62       47.55      2.91 o
   2   6   3       66.80       51.49      4.71 o
   3   6   3       26.27       32.07      4.71 o
   4   6   3       10.07        9.12      4.41 o
   5   6   3       96.77       97.38      6.47 o
   6   6   3        3.11        3.53      4.41 o
   7   6   3        6.74       -2.35      4.41 o
   8   6   3       33.39       25.01      5.59 o
   9   6   3       49.12       42.95      6.18 o
 -13   7   3        7.90        2.65      6.47 o
 -12   7   3       68.40       62.08      7.65 o
 -11   7   3        3.91        6.03      4.16 o
 -10   7   3        4.96        2.80      3.97 o
  -9   7   3        0.13        0.06      3.73 o
  -8   7   3       71.09       51.48      4.58 o
  -7   7   3       16.45       12.63      6.03 o
  -6   7   3      115.72      137.73      6.76 o
  -5   7   3      235.87      238.80      9.52 o
  -4   7   3       93.78       89.69      3.62 o
  -3   7   3       78.46       60.91      3.31 o
  -2   7   3       31.74       26.10      2.96 o
  -1   7   3      865.02      837.78     15.29 o
   0   7   3       40.55       44.19      4.56 o
   1   7   3      201.63      208.53      7.63 o
   2   7   3        3.07        7.81      3.52 o
   3   7   3        8.45       12.06      4.41 o
   4   7   3       11.83        7.94      4.41 o
   5   7   3        1.39        0.88      4.41 o
   6   7   3       12.98       17.06      5.30 o
   7   7   3        0.48        0.00      5.00 o
   8   7   3       12.87       25.60      5.88 o
   9   7   3       26.42       33.54      6.18 o
 -13   8   3        0.12        8.83      7.06 o
 -12   8   3        0.01        9.12      6.77 o
 -11   8   3       82.54       93.59      6.13 o
 -10   8   3       25.83       26.07      4.56 o
  -9   8   3       72.31       77.84      7.65 o
  -8   8   3        2.25        1.03      3.74 o
  -7   8   3       27.82       26.27      9.86 o
  -6   8   3       27.56       32.73      4.05 o
  -5   8   3      480.41      466.08     11.86 o
  -4   8   3      107.36      115.73      4.31 o
  -3   8   3      118.23       98.87      5.34 o
  -2   8   3      247.15      242.39      8.33 o
  -1   8   3        0.83       -4.41      4.71 o
   0   8   3      251.62      248.88     15.30 o
   1   8   3        0.02       -3.30      5.88 o
   2   8   3       16.15        5.48      3.74 o
   3   8   3        3.10        2.65      4.71 o
   4   8   3        5.06        3.53      4.71 o
   5   8   3        0.06        1.77      4.71 o
   6   8   3        3.83       -1.47      5.00 o
   7   8   3        0.06       -5.00      5.00 o
   8   8   3        3.25        2.06      5.59 o
 -11   9   3       31.18       26.48      7.36 o
 -10   9   3        5.17       10.89      6.47 o
  -9   9   3        3.67       -0.05      4.15 o
  -8   9   3        0.00       -3.09      3.95 o
  -7   9   3      121.26      106.04      7.21 o
  -6   9   3       20.81       19.42      5.59 o
  -5   9   3      102.35      105.03      7.65 o
  -4   9   3        6.84        7.94      5.00 o
  -3   9   3        8.31        5.00      5.00 o
  -2   9   3      217.09      209.18     10.59 o
  -1   9   3        0.39        5.06      3.92 o
   0   9   3       32.62       27.19      5.59 o
   1   9   3        0.92        2.31      3.82 o
   2   9   3        0.19        3.53      4.71 o
   3   9   3       20.97       16.18      5.30 o
   4   9   3        0.62       -1.77      5.00 o
   5   9   3       60.19       57.37      6.47 o
   6   9   3        5.88       10.59      5.59 o
   7   9   3        0.98        2.06      5.59 o
 -11  10   3        1.41        1.18      6.77 o
 -10  10   3        4.74        4.41      6.77 o
  -9  10   3        2.29        0.59      6.18 o
  -8  10   3       85.63       75.32      7.94 o
  -7  10   3       13.05        6.77      5.88 o
  -6  10   3        7.24       15.30      5.59 o
  -5  10   3       14.11       25.01      5.88 o
  -4  10   3       19.83       12.95      5.59 o
  -3  10   3       27.02       24.71      5.59 o
  -2  10   3       38.89       35.01      5.88 o
  -1  10   3      136.35      148.87      9.71 o
   0  10   3       13.02       18.54      5.30 o
   1  10   3       59.16       62.67      6.47 o
   2  10   3       62.43       74.73      7.06 o
   3  10   3        0.01        1.77      5.00 o
   4  10   3        2.91       -2.35      5.30 o
   5  10   3        5.76        7.06      5.59 o
 -10  11   3        2.32       -2.65      7.06 o
  -9  11   3        0.07        1.77      6.47 o
  -8  11   3       24.64       22.07      6.77 o
  -7  11   3       68.05       82.67      8.24 o
  -6  11   3        5.47        7.36      6.18 o
  -5  11   3        0.33        2.65      5.59 o
  -4  11   3       11.24       17.06      5.88 o
  -3  11   3       88.80      100.62      8.24 o
  -2  11   3        0.13       -5.30      5.30 o
  -1  11   3       18.71       15.00      5.59 o
   0  11   3        0.44        5.59      5.30 o
   1  11   3      126.11      142.99     10.00 o
   2  11   3       26.00       28.83      6.18 o
   3  11   3        2.60        2.65      5.59 o
   4  11   3       22.37       42.66      6.77 o
  -9  12   3       44.22       61.49      8.83 o
  -8  12   3        7.22        2.06      6.77 o
  -7  12   3        0.00        6.47      6.47 o
  -6  12   3        3.21        4.71      6.47 o
  -5  12   3        8.01       11.77      6.18 o
  -4  12   3       59.68       53.55      7.36 o
  -3  12   3       38.34       46.49      7.06 o
  -2  12   3        2.75       -2.94      5.59 o
  -1  12   3        3.47       -1.18      5.59 o
   0  12   3       26.57       18.24      6.18 o
   1  12   3        2.32       15.30      6.18 o
   2  12   3       71.95       74.14      7.94 o
  -6  13   3        7.07        7.94      6.77 o
  -5  13   3        0.42        9.71      6.77 o
  -4  13   3       15.58       20.59      7.06 o
  -3  13   3        0.94       -0.59      6.18 o
  -2  13   3        2.19       -3.24      6.18 o
  -1  13   3        5.84        0.88      6.18 o
   0 -15   4       36.04       55.31      8.53 o
   1 -15   4        0.39        2.94      6.77 o
   2 -15   4        1.82        2.06      6.77 o
   5 -15   4        1.57        0.29      6.77 o
   6 -15   4        2.63        6.77      7.06 o
  -3 -14   4        1.37       -2.65      7.06 o
  -2 -14   4        8.50       10.00      7.06 o
  -1 -14   4       40.41       60.02      8.24 o
   0 -14   4        3.17        0.88      6.47 o
   1 -14   4        0.06       -0.88      6.18 o
   2 -14   4        0.01        4.71      4.37 o
   3 -14   4        4.42       -3.57      4.26 o
   4 -14   4       33.15       33.25      7.06 o
   5 -14   4        8.72       19.12      6.77 o
   6 -14   4       13.14        6.18      6.47 o
   7 -14   4        3.14        7.94      6.77 o
   8 -14   4        0.00        9.71      7.06 o
  -5 -13   4       24.63       25.01      7.65 o
  -4 -13   4       28.71       24.71      7.65 o
  -3 -13   4        1.12        4.41      6.77 o
  -2 -13   4        3.22       10.00      6.77 o
  -1 -13   4        6.47       13.24      6.47 o
   0 -13   4       10.81       14.86      4.37 o
   1 -13   4        2.55       -0.74      4.85 o
   2 -13   4        0.77       -2.21      3.95 o
   3 -13   4       28.80       26.21      4.47 o
   4 -13   4       61.01       50.36      9.27 o
   5 -13   4        7.05        9.71      5.88 o
   6 -13   4        0.95       -5.59      5.59 o
   7 -13   4        3.44       -0.59      6.18 o
   8 -13   4       50.89       59.14      7.94 o
   9 -13   4        2.43        5.88      6.77 o
  10 -13   4       16.58       12.06      7.06 o
  -6 -12   4       85.18       73.55      8.83 o
  -5 -12   4        4.20       -6.47      6.47 o
  -4 -12   4        0.00        0.59      6.18 o
  -3 -12   4        2.41        3.53      6.18 o
  -2 -12   4        0.12        0.74      4.16 o
  -1 -12   4      108.24      103.12      5.83 o
   0 -12   4       80.93       77.12      6.03 o
   1 -12   4       16.67       13.24      3.95 o
   2 -12   4        3.07        5.09      3.84 o
   3 -12   4       22.53       29.43     10.74 o
   4 -12   4        8.07       10.30      3.95 o
   5 -12   4       42.06       35.90      4.37 o
   6 -12   4       20.97       16.48      5.88 o
   7 -12   4       51.63       60.61      7.36 o
   8 -12   4       57.91       60.31      7.36 o
   9 -12   4       54.32       41.48      7.36 o
  10 -12   4        0.37        2.94      6.47 o
  11 -12   4       37.52       42.37      7.94 o
  -7 -11   4        1.92       10.30      6.77 o
  -6 -11   4       73.07       85.91      8.83 o
  -5 -11   4       91.55       79.73      8.24 o
  -4 -11   4        1.21        1.47      5.88 o
  -3 -11   4        3.69        6.02      4.05 o
  -2 -11   4        0.07        3.94      3.84 o
  -1 -11   4       23.33       22.26      4.16 o
   0 -11   4        3.91        6.76      5.44 o
   1 -11   4       27.41       27.27      3.95 o
   2 -11   4       23.64       18.99      3.74 o
   3 -11   4      215.02      213.99      8.11 o
   4 -11   4       47.28       47.89     10.00 o
   5 -11   4      326.67      337.34     14.56 o
   6 -11   4       10.15        8.14      3.84 o
   7 -11   4      143.86      141.22     10.30 o
   8 -11   4        5.86        0.29      5.59 o
   9 -11   4       10.80       11.47      6.18 o
  10 -11   4        0.43       -4.41      5.88 o
  11 -11   4        0.12        5.88      6.47 o
  -9 -10   4        0.61       13.24      7.06 o
  -8 -10   4        0.20       -2.06      6.47 o
  -7 -10   4        3.72        3.82      6.18 o
  -6 -10   4       21.31       24.71      6.77 o
  -5 -10   4       52.53       45.60      6.77 o
  -4 -10   4       36.97       30.63      6.91 o
  -3 -10   4       41.53       29.49      4.16 o
  -2 -10   4        1.15       -1.32      3.64 o
  -1 -10   4       76.27       67.97      4.58 o
   0 -10   4      118.34      102.51      5.09 o
   1 -10   4       53.36       43.46      5.88 o
   2 -10   4      117.64      112.72      8.97 o
   3 -10   4       24.80       21.58      3.54 o
   4 -10   4      354.78      393.33     10.50 o
   5 -10   4        0.33        1.94      3.43 o
   6 -10   4      175.78      180.08      7.69 o
   7 -10   4       23.49       28.24      5.88 o
   8 -10   4        0.25        0.00      5.30 o
   9 -10   4        5.64        0.59      5.59 o
  10 -10   4       28.03       32.95      6.47 o
  11 -10   4        8.59        6.18      5.88 o
  12 -10   4      100.41       95.32      8.83 o
  -9  -9   4       14.60       10.30      6.77 o
  -8  -9   4        7.70        7.94      6.47 o
  -7  -9   4       12.72        6.18      6.18 o
  -6  -9   4        7.86        5.88      5.59 o
  -5  -9   4       27.18       26.25      6.18 o
  -4  -9   4        0.41        2.74      3.64 o
  -3  -9   4       14.09       18.74      3.74 o
  -2  -9   4      116.36      115.08      5.41 o
  -1  -9   4        1.20        1.03      3.33 o
   0  -9   4       29.54       30.41      3.54 o
   1  -9   4       72.73       82.55      6.18 o
   2  -9   4       12.67       11.89      2.25 o
   3  -9   4       74.67       78.55      6.18 o
   4  -9   4      614.41      635.43     15.45 o
   5  -9   4      126.52      170.21     27.80 o
   6  -9   4       44.73       43.06      3.94 o
   7  -9   4      163.06      124.16      9.12 o
   8  -9   4       19.31       20.30      5.30 o
   9  -9   4       23.12       27.36      5.88 o
  10  -9   4        0.00       -1.47      5.30 o
  11  -9   4        0.74       -5.59      5.59 o
  12  -9   4        5.35        7.06      6.18 o
 -10  -8   4      143.43      150.34     11.77 o
  -9  -8   4        0.78       -4.12      6.18 o
  -8  -8   4       47.85       55.02      7.06 o
  -7  -8   4        3.20        5.00      5.59 o
  -6  -8   4       20.39       27.41      4.16 o
  -5  -8   4        8.97        5.15      5.00 o
  -4  -8   4      357.83      363.69     11.18 o
  -3  -8   4       10.37        6.03      5.74 o
  -2  -8   4       35.43       25.99      3.35 o
  -1  -8   4        7.66        7.83      2.65 o
   0  -8   4       43.55       46.06      2.93 o
   1  -8   4       28.29       34.26      2.72 o
   2  -8   4      368.24      348.56      7.30 o
   3  -8   4       60.92       62.82      5.35 o
   4  -8   4       67.72       74.43      3.41 o
   5  -8   4      440.45      477.36     41.78 o
   6  -8   4       11.72       16.77      4.71 o
   7  -8   4        3.33       11.47      4.71 o
   8  -8   4        1.79       -3.82      4.71 o
   9  -8   4       49.34       50.60      6.18 o
  10  -8   4        3.86        6.18      5.30 o
  11  -8   4       40.25       51.49      6.77 o
  12  -8   4        4.67       13.53      6.18 o
  13  -8   4       10.09       14.71      6.77 o
 -11  -7   4        0.45        0.29      4.68 o
 -10  -7   4        5.55        1.47      6.18 o
  -9  -7   4      136.32      176.23     11.77 o
  -8  -7   4        2.24        2.35      5.59 o
  -7  -7   4        3.64       -1.65      6.18 o
  -6  -7   4       18.02       10.07      3.64 o
  -5  -7   4        4.92        5.22      3.43 o
  -4  -7   4      118.40      125.05      7.50 o
  -3  -7   4       21.57       22.97      2.86 o
  -2  -7   4      418.38      460.93     12.50 o
  -1  -7   4      123.79      150.33      4.95 o
   0  -7   4      205.41      217.07      5.57 o
   1  -7   4       43.14       37.00      2.48 o
   2  -7   4      107.99      106.41      3.17 o
   3  -7   4       70.69       72.29      2.72 o
   4  -7   4      316.37      329.93      7.08 o
   5  -7   4      654.69      634.44     11.57 o
   6  -7   4      153.05      144.96      5.17 o
   7  -7   4       39.08       41.88      5.30 o
   8  -7   4       29.80       26.48      5.00 o
   9  -7   4       12.43       10.89      5.00 o
  10  -7   4       12.30        6.18      5.00 o
  11  -7   4       16.67       14.42      5.59 o
  12  -7   4       41.46       43.25      6.47 o
  13  -7   4       18.03       19.71      6.47 o
 -12  -6   4        8.95        8.24      6.77 o
 -11  -6   4        0.01       -3.88      4.35 o
 -10  -6   4        0.59       -4.05      4.05 o
  -9  -6   4       31.79       23.83      6.18 o
  -8  -6   4        0.28        2.35      3.74 o
  -7  -6   4        2.40        1.18      5.59 o
  -6  -6   4      196.10      220.09     16.18 o
  -5  -6   4      333.17      383.85     32.95 o
  -4  -6   4      213.56      203.57      5.86 o
  -3  -6   4      680.73      697.35     12.57 o
  -2  -6   4      108.00       96.05      5.09 o
  -1  -6   4        5.45        4.50      2.55 o
   0  -6   4        1.43       -0.16      2.03 o
   1  -6   4      398.53      414.21      7.12 o
   2  -6   4      435.56      418.40      7.12 o
   3  -6   4      752.34      729.03     11.28 o
   4  -6   4      215.48      208.81      5.17 o
   5  -6   4       40.92       45.01      2.57 o
   6  -6   4       66.58       70.54      3.42 o
   7  -6   4        8.72       12.16      2.82 o
   8  -6   4       34.57       39.42      5.30 o
   9  -6   4        5.06        4.12      4.41 o
  10  -6   4        2.16       10.00      4.71 o
  11  -6   4        2.78       -2.94      5.00 o
  12  -6   4        4.57        1.47      5.00 o
  13  -6   4        0.40        0.00      5.59 o
 -12  -5   4       59.44       61.20      7.94 o
 -11  -5   4       34.77       27.66      6.47 o
 -10  -5   4        2.53       11.18      4.16 o
  -9  -5   4        0.07        2.07      2.94 o
  -8  -5   4       40.19       37.06      7.65 o
  -7  -5   4       47.09       47.55      4.16 o
  -6  -5   4      558.71      612.47     13.94 o
  -5  -5   4       32.64       21.43      2.65 o
  -4  -5   4      501.13      548.95     12.12 o
  -3  -5   4        0.17        0.15      2.18 o
  -2  -5   4      150.63      148.23      4.96 o
  -1  -5   4     1017.41     1141.58     18.84 o
   0  -5   4        0.53       -0.06      2.03 o
   1  -5   4      128.18      148.02      4.00 o
   2  -5   4      170.51      174.58      4.18 o
   3  -5   4        1.43        6.95      1.60 o
   4  -5   4      355.01      359.54      7.00 o
   5  -5   4        8.74        8.61      1.86 o
   6  -5   4       23.99       18.57      1.93 o
   7  -5   4      132.35      120.91      4.14 o
   8  -5   4       42.51       36.05      5.37 o
   9  -5   4       22.21       21.56      3.64 o
  10  -5   4       22.91       26.77      5.30 o
  11  -5   4       46.34       49.13      6.18 o
  12  -5   4        4.88       -4.41      5.00 o
  13  -5   4       10.55       13.83      5.88 o
 -13  -4   4       40.82       46.19      7.94 o
 -12  -4   4        0.95       12.36      6.47 o
 -11  -4   4       27.78       24.71      6.18 o
 -10  -4   4       21.73       16.48      5.59 o
  -9  -4   4       12.82       15.40      3.17 o
  -8  -4   4       51.83       54.55      3.51 o
  -7  -4   4        2.58       -1.70      3.22 o
  -6  -4   4      178.02      196.10      6.14 o
  -5  -4   4        9.18       22.16      4.18 o
  -4  -4   4      387.81      450.08     10.87 o
  -3  -4   4     1348.55     1526.46     24.87 o
  -2  -4   4     2565.14     2616.40     41.54 o
  -1  -4   4      493.29      511.76      9.18 o
   0  -4   4       16.70       19.83      1.72 o
   1  -4   4        6.72        5.57      1.46 o
   2  -4   4       12.17       12.14      1.38 o
   3  -4   4      459.22      510.48      7.47 o
   4  -4   4      443.04      470.60     10.58 o
   5  -4   4       20.84       21.73      1.76 o
   6  -4   4       15.86       17.49      1.84 o
   7  -4   4        0.33        1.90      2.17 o
   8  -4   4      163.63      160.31      6.96 o
   9  -4   4       26.51       21.44      3.68 o
  10  -4   4      109.46       94.74      6.77 o
  11  -4   4        0.22       -4.71      4.71 o
  12  -4   4        5.42       13.83      5.30 o
  13  -4   4        4.26        1.47      5.59 o
 -13  -3   4       62.77       52.08      7.65 o
 -12  -3   4        0.48        5.00      6.18 o
 -11  -3   4       29.26       25.30      6.18 o
 -10  -3   4        0.29       -2.50      4.27 o
  -9  -3   4        0.00       -2.80      3.54 o
  -8  -3   4      130.91      122.26      4.98 o
  -7  -3   4        4.23        5.65      2.09 o
  -6  -3   4       85.96       90.16      2.89 o
  -5  -3   4      175.15      204.86      4.93 o
  -4  -3   4      538.04      521.56      8.59 o
  -3  -3   4      133.65      133.43      5.56 o
  -2  -3   4       44.41       44.81      1.87 o
  -1  -3   4      127.86      160.27      3.86 o
   0  -3   4        1.13       -0.52      1.15 o
   1  -3   4      938.26     1009.65     12.84 o
   2  -3   4      387.72      420.96      5.81 o
   3  -3   4       55.38       59.70      2.02 o
   4  -3   4       20.10       26.43      1.52 o
   5  -3   4        5.73        1.78      1.17 o
   6  -3   4       69.29       75.35      2.70 o
   7  -3   4       17.72       23.44      2.41 o
   8  -3   4       58.36       60.01      3.17 o
   9  -3   4        2.36        1.84      2.99 o
  10  -3   4      157.74      144.17      7.36 o
  11  -3   4        0.61        4.41      4.71 o
  12  -3   4       12.28       15.89      5.30 o
  13  -3   4        5.73        9.12      5.59 o
 -13  -2   4       24.16       22.07      6.77 o
 -12  -2   4        6.18       14.12      6.18 o
 -11  -2   4      116.89      117.68      8.53 o
 -10  -2   4       58.89       65.46      4.78 o
  -9  -2   4       15.61       10.99      6.47 o
  -8  -2   4      963.13      949.80     20.07 o
  -7  -2   4       26.12       28.51      2.56 o
  -6  -2   4        0.84        1.84      1.53 o
  -5  -2   4       21.47       24.16      2.70 o
  -4  -2   4      507.06      431.46      6.73 o
  -3  -2   4       33.48       31.68      1.70 o
  -2  -2   4       31.37       34.77      1.52 o
  -1  -2   4       71.95       76.89      1.97 o
   0  -2   4      182.40      144.87      2.15 o
   1  -2   4      181.04      177.29      2.52 o
   2  -2   4        5.83        5.16      1.34 o
   3  -2   4       63.37       62.83      1.97 o
   4  -2   4        8.62       13.63      1.51 o
   5  -2   4       49.24       49.99      1.86 o
   6  -2   4       47.36       46.06      1.88 o
   7  -2   4       39.65       35.68      2.81 o
   8  -2   4       24.56       33.35      3.23 o
   9  -2   4       87.24       82.15      5.44 o
  10  -2   4        3.47        4.41      4.41 o
  11  -2   4        0.13       -4.71      4.71 o
  12  -2   4        4.33        2.35      5.00 o
  13  -2   4        1.18       -5.30      5.30 o
 -14  -1   4        2.87        4.71      6.77 o
 -13  -1   4        0.22       -5.88      5.88 o
 -12  -1   4      218.04      234.78     12.36 o
 -11  -1   4       10.39        5.27      3.84 o
 -10  -1   4      107.72      112.05      5.62 o
  -9  -1   4      147.94      146.81     11.18 o
  -8  -1   4       61.57       59.99      4.05 o
  -7  -1   4       28.75       29.99      2.20 o
  -6  -1   4       83.13      108.86      3.33 o
  -5  -1   4      227.08      285.20      6.25 o
  -4  -1   4      158.97      193.17      4.70 o
  -3  -1   4       44.11       29.81      1.60 o
  -2  -1   4      870.02      908.72     12.02 o
  -1  -1   4      655.49      661.82      7.63 o
   0  -1   4      545.54      464.11      7.89 o
   1  -1   4     6455.00     6318.47    208.89 o
   2  -1   4      126.84      103.26      4.33 o
   3  -1   4       29.10       26.89      1.71 o
   4  -1   4       14.90        9.74      1.55 o
   5  -1   4      619.67      604.98      8.08 o
   6  -1   4       43.71       51.25      1.85 o
   7  -1   4       11.00        5.48      2.52 o
   8  -1   4      332.72      307.05      7.62 o
   9  -1   4      147.04      131.78      6.11 o
  10  -1   4        1.36        6.18      4.41 o
  11  -1   4        3.48       -1.77      4.71 o
  12  -1   4       16.01        9.71      5.30 o
  13  -1   4       22.12       23.54      6.18 o
 -14   0   4       27.23       30.89      7.06 o
 -13   0   4        3.38        2.06      6.18 o
 -12   0   4        5.39       -2.06      5.59 o
 -11   0   4        0.11       -0.09      3.84 o
 -10   0   4      547.77      529.26     20.45 o
  -9   0   4      301.85      266.34     10.00 o
  -8   0   4        1.74        1.32      2.91 o
  -7   0   4       60.58       67.07      3.65 o
  -6   0   4      436.61      471.46      7.26 o
  -5   0   4      898.52      877.94     11.88 o
  -4   0   4       15.42       12.14      1.79 o
  -3   0   4      288.87      268.18      4.34 o
  -2   0   4      125.23      135.77      2.57 o
  -1   0   4        9.06        4.27      0.76 o
   0   0   4      368.93      379.55      5.84 o
   2   0   4      482.91      460.11      8.15 o
   3   0   4       62.20       64.65      2.79 o
   4   0   4       23.71       31.66      1.50 o
   5   0   4       77.50       71.80      3.69 o
   6   0   4      119.48      114.45      5.43 o
   7   0   4       20.25       32.59      4.42 o
   8   0   4       97.01       91.72      4.15 o
   9   0   4       90.60       71.79      5.88 o
  10   0   4       12.89       17.65      4.71 o
  11   0   4        0.79        1.18      4.71 o
  12   0   4      106.22      119.74      8.83 o
 -14   1   4        2.23        8.53      6.77 o
 -13   1   4        5.17        7.06      6.18 o
 -12   1   4       38.73       40.31      6.77 o
 -11   1   4       33.54       35.76      4.37 o
 -10   1   4       88.22       84.63      5.09 o
  -9   1   4     1241.95     1251.69     25.69 o
  -8   1   4        3.78        5.09      2.69 o
  -7   1   4       15.17       20.84      2.05 o
  -6   1   4      127.38      113.50      3.63 o
  -5   1   4     1158.54     1223.33     16.01 o
  -4   1   4     2510.20     2686.83     33.56 o
  -3   1   4        6.58        7.26      1.64 o
  -2   1   4      195.60      153.50      2.71 o
  -1   1   4      713.53      766.80      9.13 o
   0   1   4     7310.54     7182.16    103.29 o
   1   1   4     1052.54     1097.53     18.31 o
   2   1   4      238.43      241.23      8.53 o
   3   1   4       50.64       49.49      2.18 o
   4   1   4       32.97       30.09      2.17 o
   5   1   4       70.98       63.59      2.03 o
   6   1   4        0.20        0.46      2.33 o
   7   1   4       22.97       28.61      3.53 o
   8   1   4      180.72      152.66      5.91 o
   9   1   4       21.74       22.36      4.71 o
  10   1   4        7.20        8.53      4.71 o
  11   1   4        1.02        1.47      4.71 o
  12   1   4        0.16        0.29      5.30 o
 -14   2   4        1.64        5.59      6.47 o
 -13   2   4       12.41        9.41      6.18 o
 -12   2   4      123.88      105.85      8.39 o
 -11   2   4      169.18      181.10      9.86 o
 -10   2   4       34.34       24.28      3.95 o
  -9   2   4      195.99      192.58     10.74 o
  -8   2   4      271.35      250.78     11.12 o
  -7   2   4       58.16       57.91      3.41 o
  -6   2   4        0.67        1.60      1.89 o
  -5   2   4      179.89      200.62      4.67 o
  -4   2   4       78.96       90.45      4.93 o
  -3   2   4        2.71        1.51      1.74 o
  -2   2   4      611.29      600.83      8.16 o
  -1   2   4      242.25      264.01      4.18 o
   0   2   4     2117.12     2200.10     30.78 o
   1   2   4       50.47       58.44      2.18 o
   2   2   4        2.39        1.90      1.55 o
   3   2   4        1.33        0.98      1.55 o
   4   2   4      318.22      334.17      7.80 o
   5   2   4      446.38      446.15     10.64 o
   6   2   4       43.71       56.65      5.15 o
   7   2   4      339.85      297.88      7.10 o
   8   2   4       13.49       11.37      2.76 o
   9   2   4        0.29        4.12      4.41 o
  10   2   4        2.76        2.65      5.00 o
  11   2   4        0.52       -2.35      5.00 o
  12   2   4        9.71        7.65      5.59 o
 -14   3   4        1.87       -2.65      6.47 o
 -13   3   4        0.18        5.30      6.18 o
 -12   3   4       29.38       33.98      4.68 o
 -11   3   4      105.80      107.09      5.83 o
 -10   3   4       11.57        4.27      4.85 o
  -9   3   4       12.77       11.23      3.64 o
  -8   3   4      452.09      430.24     12.06 o
  -7   3   4      202.93      204.44      6.96 o
  -6   3   4        0.71        0.25      1.61 o
  -5   3   4        9.67        9.73      2.46 o
  -4   3   4      268.24      265.17      5.31 o
  -3   3   4      552.23      567.23      8.93 o
  -2   3   4      123.37      115.20      3.15 o
  -1   3   4      342.25      390.04      5.74 o
   0   3   4       27.18       34.00      1.55 o
   1   3   4     1719.96     1771.44     27.63 o
   2   3   4       52.20       58.47      2.02 o
   3   3   4      146.82      113.38      3.51 o
   4   3   4      429.24      425.13     13.53 o
   5   3   4       77.14       64.02      3.89 o
   6   3   4       29.29       27.60      4.41 o
   7   3   4       79.71       76.83      5.30 o
   8   3   4      119.70      107.30      5.28 o
   9   3   4       28.81       24.42      5.00 o
  10   3   4        0.61        4.12      4.71 o
  11   3   4        3.37        1.18      5.30 o
 -14   4   4       12.61       10.00      6.77 o
 -13   4   4        7.40        4.41      6.47 o
 -12   4   4       27.65       33.59      4.68 o
 -11   4   4       30.23       40.74      4.58 o
 -10   4   4       28.96       31.98      4.16 o
  -9   4   4      106.49       90.47      4.99 o
  -8   4   4      134.83      139.73      6.55 o
  -7   4   4      120.37      132.89      4.77 o
  -6   4   4        7.11       11.19      2.16 o
  -5   4   4       88.74       95.73      3.38 o
  -4   4   4       19.37       17.09      2.21 o
  -3   4   4      128.22      109.38      3.68 o
  -2   4   4      231.74      218.02      4.53 o
  -1   4   4        8.70       12.24      1.63 o
   0   4   4      348.72      350.35      5.76 o
   1   4   4      141.23      136.95      5.17 o
   2   4   4       10.78       10.34      1.68 o
   3   4   4      164.83      152.99      7.65 o
   4   4   4      727.13      744.06     22.07 o
   5   4   4        8.91        7.58      3.25 o
   6   4   4        3.33        4.10      3.25 o
   7   4   4        0.13        5.59      4.41 o
   8   4   4        5.74       -3.24      4.41 o
   9   4   4        0.00       -0.43      4.12 o
  10   4   4       76.71       62.08      6.47 o
 -14   5   4       39.83       45.01      7.94 o
 -13   5   4      129.97      115.33      9.41 o
 -12   5   4      254.23      293.73     10.08 o
 -11   5   4      100.35      104.59      5.83 o
 -10   5   4       22.14       19.81      3.95 o
  -9   5   4        0.99       -2.92      3.43 o
  -8   5   4      146.60      141.79      6.87 o
  -7   5   4      128.56      109.43      5.35 o
  -6   5   4        5.85        2.83      2.34 o
  -5   5   4      318.18      343.81      6.80 o
  -4   5   4       20.52       27.15      2.14 o
  -3   5   4      112.60      115.51      3.23 o
  -2   5   4      122.63      126.31      5.14 o
  -1   5   4       37.92       29.69      2.26 o
   0   5   4      257.84      255.41      5.81 o
   1   5   4       21.18       14.12      2.39 o
   2   5   4       54.29       60.61      4.71 o
   3   5   4      223.83      248.90     10.00 o
   4   5   4       85.71       82.38      5.59 o
   5   5   4       30.52       23.63      3.53 o
   6   5   4       33.18       23.24      4.71 o
   7   5   4        1.79        1.47      4.41 o
   8   5   4        3.75        3.24      4.71 o
   9   5   4      170.96      165.05      6.87 o
  10   5   4        0.22        3.24      3.74 o
 -13   6   4       26.85       18.24      6.77 o
 -12   6   4       56.54       64.12      5.51 o
 -11   6   4        7.88        9.27      4.16 o
 -10   6   4       23.63       20.30      4.16 o
  -9   6   4       37.16       30.75      4.16 o
  -8   6   4      130.56      129.32      6.86 o
  -7   6   4       56.68       46.93      4.16 o
  -6   6   4       13.62        5.88      2.62 o
  -5   6   4      311.85      311.37      7.54 o
  -4   6   4      337.22      323.54      5.63 o
  -3   6   4       11.40        9.11      2.11 o
  -2   6   4        0.93       -1.04      2.28 o
  -1   6   4        0.01       -2.32      3.55 o
   0   6   4       19.40       19.14      3.43 o
   1   6   4        5.95       10.30      5.00 o
   2   6   4       39.70       39.72      4.71 o
   3   6   4       29.82       30.01      4.71 o
   4   6   4       48.36       33.25      5.00 o
   5   6   4        9.08        5.00      4.41 o
   6   6   4        2.52        7.65      4.41 o
   7   6   4        0.90        1.47      4.71 o
   8   6   4       29.47       40.01      5.88 o
   9   6   4        0.96        0.88      5.00 o
 -12   7   4        0.07       -3.68      4.37 o
 -11   7   4        2.83        8.53      4.37 o
 -10   7   4       23.19       30.44     10.30 o
  -9   7   4        9.69        8.50      3.94 o
  -8   7   4       45.44       35.71      7.36 o
  -7   7   4       13.12        8.04      3.64 o
  -6   7   4       25.59       24.32      3.84 o
  -5   7   4       25.05       26.31      3.23 o
  -4   7   4       42.24       39.90      2.81 o
  -3   7   4      217.78      195.22      6.97 o
  -2   7   4      214.85      196.47      7.49 o
  -1   7   4        0.89       -2.55      3.25 o
   0   7   4      708.92      696.56     15.95 o
   1   7   4       39.08       43.67      9.12 o
   2   7   4       59.32       62.24      4.63 o
   3   7   4       82.63       80.61      6.18 o
   4   7   4        1.45        2.65      4.41 o
   5   7   4      195.84      193.30     10.00 o
   6   7   4        4.68        4.41      5.00 o
   7   7   4        1.25        0.88      5.00 o
   8   7   4       10.10        6.18      5.30 o
 -12   8   4       10.02        7.36      6.77 o
 -11   8   4       32.48       44.43      7.65 o
 -10   8   4       61.21       59.72      7.36 o
  -9   8   4       11.92        4.41      5.59 o
  -8   8   4        7.51       12.06      5.88 o
  -7   8   4        5.05        9.12      5.30 o
  -6   8   4       38.63       32.36      5.59 o
  -5   8   4       58.08       39.72      5.59 o
  -4   8   4       11.70       10.30      3.06 o
  -3   8   4        1.12        5.26      3.86 o
  -2   8   4      111.53      109.99      8.09 o
  -1   8   4       75.55       66.03      7.65 o
   0   8   4      335.16      329.16      9.75 o
   1   8   4        0.00        1.66      7.21 o
   2   8   4       13.13        8.83      3.78 o
   3   8   4        1.87       -2.57      3.86 o
   4   8   4        0.32        2.06      4.71 o
   5   8   4       12.76        5.88      5.00 o
   6   8   4        0.75        4.71      5.00 o
   7   8   4        0.02       -4.41      5.30 o
 -12   9   4        0.62       -6.77      6.77 o
 -11   9   4        4.32       12.95      7.06 o
 -10   9   4        0.60       -5.30      6.18 o
  -9   9   4        5.24        7.65      6.18 o
  -8   9   4       36.34       42.37      6.77 o
  -7   9   4        0.68        7.94      5.59 o
  -6   9   4      228.43      202.12     11.18 o
  -5   9   4        4.77        5.30      5.00 o
  -4   9   4        0.00       -2.35      5.00 o
  -3   9   4        2.43       -1.18      4.71 o
  -2   9   4        0.98        1.77      4.71 o
  -1   9   4       13.57       11.78      4.71 o
   0   9   4      131.05      134.86      6.86 o
   1   9   4      253.58      247.63      8.77 o
   2   9   4       17.37       21.48      5.30 o
   3   9   4        9.06        3.24      5.00 o
   4   9   4        2.33       -2.94      5.00 o
   5   9   4        2.18        7.06      5.30 o
   6   9   4       33.48       34.13      6.47 o
 -11  10   4       19.21       13.83      7.36 o
 -10  10   4       10.68       16.18      7.06 o
  -9  10   4       21.94       23.83      6.77 o
  -8  10   4       68.84       67.96      7.94 o
  -7  10   4       71.97       69.43      7.36 o
  -6  10   4        3.58       15.89      5.88 o
  -5  10   4        0.05       -5.30      5.30 o
  -4  10   4        2.27        2.06      5.30 o
  -3  10   4       34.34       36.48      5.88 o
  -2  10   4      190.91      176.23     10.00 o
  -1  10   4      172.17      153.87      9.71 o
   0  10   4        6.60        6.47      5.00 o
   1  10   4       79.04       80.03      7.06 o
   2  10   4        3.65        9.41      5.30 o
   3  10   4        6.77        2.65      5.30 o
   4  10   4        0.03        4.41      5.30 o
 -10  11   4        8.11        0.00      7.36 o
  -9  11   4        1.11       -6.47      6.47 o
  -8  11   4       67.24       60.61      7.94 o
  -7  11   4       87.67       89.15      8.53 o
  -6  11   4       35.66       35.31      7.06 o
  -5  11   4        3.21        4.41      5.88 o
  -4  11   4       48.57       51.49      6.77 o
  -3  11   4        8.31        1.47      5.59 o
  -2  11   4       62.69       64.14      7.06 o
  -1  11   4       52.48       51.49      6.47 o
   0  11   4        6.74       -2.94      5.30 o
   1  11   4        5.00        2.35      5.30 o
   2  11   4       23.66       17.65      6.18 o
   3  11   4       10.97       14.12      6.18 o
  -8  12   4       63.74       73.85      8.83 o
  -7  12   4       13.90       11.47      7.06 o
  -6  12   4        4.98       13.53      6.77 o
  -5  12   4        2.64        9.71      6.18 o
  -4  12   4        8.47        3.53      5.88 o
  -3  12   4       55.72       62.96      7.65 o
  -2  12   4        5.22       11.47      5.88 o
  -1  12   4        0.02       -4.41      5.59 o
   0  12   4       12.37       12.06      5.88 o
  -1 -15   5        0.34        3.24      7.36 o
   0 -15   5        2.10       12.95      7.36 o
   1 -15   5       12.43       18.54      7.06 o
   3 -15   5        9.73        0.00      6.47 o
   4 -15   5        9.93        0.29      6.77 o
   5 -15   5       22.31       30.60      7.36 o
   6 -15   5       11.16       17.95      7.36 o
  -3 -14   5        8.26       11.18      7.36 o
  -2 -14   5        9.15        0.59      6.77 o
  -1 -14   5       31.33       37.36      7.65 o
   0 -14   5        0.91        1.47      6.33 o
   1 -14   5        2.26        5.88      4.37 o
   2 -14   5       20.67       26.35      4.78 o
   3 -14   5        0.92       -5.88      5.88 o
   4 -14   5        4.68        8.53      6.18 o
   5 -14   5       36.40       37.66      7.06 o
   6 -14   5        7.76        7.94      6.47 o
   7 -14   5       12.99       15.89      6.77 o
   8 -14   5        0.41       -5.30      6.47 o
  -5 -13   5        5.86       13.83      7.65 o
  -4 -13   5       20.81       36.19      7.65 o
  -3 -13   5        0.33       -3.24      6.47 o
  -2 -13   5       15.79       16.18      6.77 o
  -1 -13   5      157.85      159.76      7.66 o
   0 -13   5       12.27       17.57      4.37 o
   1 -13   5        3.64       12.06      4.16 o
   2 -13   5       31.27       27.71      4.47 o
   3 -13   5       66.60       67.27      6.33 o
   4 -13   5        2.42        0.29      5.59 o
   5 -13   5        0.00       -0.88      5.88 o
   6 -13   5        2.46        7.06      5.88 o
   7 -13   5       33.94       35.60      7.06 o
   8 -13   5       60.84       69.14      8.24 o
   9 -13   5       12.73       11.77      6.77 o
  10 -13   5        9.15        7.36      6.77 o
  -6 -12   5       33.24       31.48      7.65 o
  -5 -12   5       37.01       37.66      7.65 o
  -4 -12   5        0.02       -3.24      6.18 o
  -3 -12   5        0.41       -1.47      4.71 o
  -2 -12   5        8.10       11.18      4.37 o
  -1 -12   5        0.38       -0.02      6.33 o
   0 -12   5       14.00       12.65      4.05 o
   1 -12   5        5.28       -2.50      6.03 o
   2 -12   5       15.66       15.79      4.27 o
   3 -12   5       70.35       62.76      4.78 o
   4 -12   5       44.45       40.91      4.47 o
   5 -12   5       45.82       40.01      6.47 o
   6 -12   5       37.63       20.89      6.18 o
   7 -12   5       49.70       54.43      7.06 o
   8 -12   5       61.91       55.61      7.06 o
   9 -12   5        0.42       -5.88      5.88 o
  10 -12   5        2.85        1.18      6.47 o
  -8 -11   5       10.52        5.59      7.36 o
  -7 -11   5       21.12       28.24      7.36 o
  -6 -11   5        4.87        9.12      6.77 o
  -5 -11   5        0.13        0.29      6.18 o
  -4 -11   5        0.16        0.47      4.71 o
  -3 -11   5        7.28        7.08      5.15 o
  -2 -11   5       17.04       20.83      4.16 o
  -1 -11   5       32.50       38.73      4.37 o
   0 -11   5      536.28      510.97     12.89 o
   1 -11   5        0.17        0.29      5.88 o
   2 -11   5       71.48       68.25      4.68 o
   3 -11   5        0.29        4.41      5.00 o
   4 -11   5      147.31      151.34      7.25 o
   5 -11   5        0.01       13.53      5.30 o
   6 -11   5       23.15       17.95      5.59 o
   7 -11   5        0.10        5.00      5.30 o
   8 -11   5        7.24       12.06      5.88 o
   9 -11   5       23.95       21.77      6.47 o
  10 -11   5        1.77       -5.30      5.88 o
  11 -11   5       36.62       35.60      7.36 o
  -9 -10   5        0.72       -6.77      6.77 o
  -8 -10   5       14.05       18.83      7.06 o
  -7 -10   5        9.67       20.30      7.06 o
  -6 -10   5        2.33        4.12      6.18 o
  -5 -10   5        9.83       10.82      4.26 o
  -4 -10   5       87.59       66.52      4.98 o
  -3 -10   5        1.49       -3.64      3.64 o
  -2 -10   5        6.35        0.74      3.64 o
  -1 -10   5       19.66       19.95      3.84 o
   0 -10   5       22.54       15.02      3.54 o
   1 -10   5        0.20        4.21      2.59 o
   2 -10   5        0.83        5.00      3.33 o
   3 -10   5       59.55       60.90      4.16 o
   5 -10   5      151.22      158.05      7.18 o
   6 -10   5        2.08        3.53      5.00 o
   7 -10   5        0.02        3.53      5.00 o
   8 -10   5        0.40       -1.18      5.30 o
   9 -10   5       59.84       48.54      6.77 o
  10 -10   5      120.65      147.69     10.30 o
  11 -10   5       16.89       21.77      6.47 o
  12 -10   5       10.74       16.18      6.77 o
 -10  -9   5        4.91        6.18      7.06 o
  -9  -9   5       12.59       17.36      7.06 o
  -8  -9   5      196.81      242.14     13.53 o
  -7  -9   5        7.73        6.47      6.18 o
  -6  -9   5       63.66       52.48      4.99 o
  -5  -9   5      407.71      413.21     18.24 o
  -4  -9   5       11.71        8.36      3.84 o
  -3  -9   5      152.52      154.35      7.49 o
  -2  -9   5        1.02        2.06      3.54 o
  -1  -9   5        1.10        2.71      6.62 o
   0  -9   5        0.00        3.97      3.12 o
   1  -9   5       50.96       47.62      3.64 o
   2  -9   5       62.14       47.90      2.88 o
   3  -9   5      208.76      212.34      6.00 o
   5  -9   5      525.08      552.41     13.39 o
   6  -9   5      124.91      120.63      9.12 o
   7  -9   5       25.46       26.77      5.30 o
   8  -9   5       52.33       58.84      6.18 o
   9  -9   5        0.56        3.82      5.00 o
  10  -9   5       20.79       24.71      5.88 o
  11  -9   5        0.17       -5.30      5.30 o
  12  -9   5       36.72       47.66      7.36 o
 -10  -8   5        6.64       11.47      6.77 o
  -9  -8   5      103.88      114.45      9.12 o
  -8  -8   5       25.98       34.72      6.77 o
  -7  -8   5       53.15       57.94     10.30 o
  -6  -8   5        5.80        4.26      5.59 o
  -5  -8   5      265.76      269.10      8.95 o
  -4  -8   5       48.40       48.92      5.59 o
  -3  -8   5       71.57       72.44     12.80 o
  -2  -8   5       25.09       28.16      3.33 o
  -1  -8   5       67.79       77.02      3.58 o
   0  -8   5        3.18        3.07      2.30 o
   1  -8   5       10.71       14.51      2.41 o
   2  -8   5        5.37        6.31      1.95 o
   3  -8   5        1.57        3.18      1.94 o
   4  -8   5       27.67       31.99      2.81 o
   5  -8   5        2.26        9.12      3.43 o
   6  -8   5        3.22        6.18      4.41 o
   7  -8   5       26.00       25.89      5.00 o
   8  -8   5        0.06        1.77      4.71 o
   9  -8   5        1.00        6.18      5.00 o
  10  -8   5      179.82      176.82     10.30 o
  11  -8   5        6.81       10.59      5.59 o
  12  -8   5       10.33       15.89      6.18 o
 -11  -7   5       10.49       22.75      4.98 o
 -10  -7   5        1.93        1.07      4.26 o
  -9  -7   5        0.60        2.06      5.88 o
  -8  -7   5        1.80       -1.27      3.84 o
  -7  -7   5       66.75       76.76      5.09 o
  -6  -7   5      100.07       93.15      5.20 o
  -5  -7   5       60.47       67.19      4.47 o
  -4  -7   5     2274.69     2339.82     45.56 o
  -3  -7   5      242.28      227.06      6.53 o
  -2  -7   5       89.34       88.49      4.01 o
  -1  -7   5      215.72      220.47      5.70 o
   0  -7   5       19.19       18.45      2.69 o
   1  -7   5       62.76       58.91      5.44 o
   2  -7   5        1.34        1.80      1.77 o
   3  -7   5      126.64      129.76      3.98 o
   4  -7   5       52.35       57.80      2.56 o
   5  -7   5      391.40      423.52      8.60 o
   6  -7   5       69.33       70.46      3.44 o
   7  -7   5        3.77       -3.53      4.12 o
   8  -7   5       20.28       17.36      5.00 o
   9  -7   5        2.05        2.65      4.71 o
  10  -7   5        7.63        8.53      5.00 o
  11  -7   5        0.19       -3.53      5.00 o
  12  -7   5       40.17       42.95      6.47 o
  13  -7   5       18.55       25.01      6.47 o
 -12  -6   5       13.94       17.06      7.06 o
 -11  -6   5        0.78        7.80     13.68 o
 -10  -6   5       76.67       84.02      5.72 o
  -9  -6   5       33.71       36.49      6.91 o
  -8  -6   5      177.54      192.27      8.01 o
  -7  -6   5       80.41       85.42      4.99 o
  -6  -6   5      160.13      151.93      6.97 o
  -5  -6   5      322.64      301.86      8.74 o
  -4  -6   5      532.09      553.12     10.87 o
  -3  -6   5       16.49       15.01      2.31 o
  -2  -6   5        3.89        2.01      2.02 o
  -1  -6   5        5.21        5.55      2.03 o
   0  -6   5       33.23       23.85      2.27 o
   1  -6   5       35.46       37.28      2.33 o
   2  -6   5      129.92      146.16      3.96 o
   3  -6   5      264.39      284.74      5.41 o
   4  -6   5       55.71       52.95      2.25 o
   5  -6   5        1.49       -0.51      2.41 o
   6  -6   5       11.85       11.10      2.37 o
   7  -6   5      101.46      101.99      5.61 o
   8  -6   5      100.91       91.50      6.47 o
   9  -6   5       89.11       76.20      6.18 o
  10  -6   5        0.12       -0.29      4.71 o
  11  -6   5        0.85        0.88      4.71 o
  12  -6   5       16.02        6.18      5.30 o
  13  -6   5       45.64       53.25      7.06 o
 -12  -5   5      183.26      204.48     12.65 o
 -11  -5   5        5.03        3.82      5.88 o
 -10  -5   5        4.38        1.89      4.05 o
  -9  -5   5       54.53       62.71      3.91 o
  -8  -5   5       15.29       10.00      3.74 o
  -7  -5   5       44.02       37.72      4.71 o
  -6  -5   5       36.26       45.72      3.84 o
  -5  -5   5     1107.07     1097.56     19.31 o
  -4  -5   5      391.01      416.30      8.47 o
  -3  -5   5      395.02      362.95      7.47 o
  -2  -5   5       97.66      123.65      4.47 o
  -1  -5   5       65.06       75.55      2.90 o
   0  -5   5      403.21      423.17      9.46 o
   1  -5   5      138.91      165.80      4.01 o
   2  -5   5        3.32        4.06      1.81 o
   3  -5   5      633.80      620.15      9.64 o
   4  -5   5     1085.76     1101.03     16.29 o
   5  -5   5       49.07       48.70      2.51 o
   6  -5   5       94.43      102.10      3.61 o
   7  -5   5       96.52       98.04      4.49 o
   8  -5   5      167.12      139.62      5.31 o
   9  -5   5       93.25       99.73     11.92 o
  10  -5   5        2.63       -1.18      4.41 o
  11  -5   5      115.66      103.56      8.24 o
  12  -5   5        2.44        4.71      5.30 o
  13  -5   5        9.71        6.47      5.59 o
 -13  -4   5      291.48      303.04     15.30 o
 -12  -4   5       13.93       17.36      6.77 o
 -11  -4   5        2.66        1.18      5.59 o
 -10  -4   5        0.27       -2.80      3.74 o
  -9  -4   5       14.42       14.15      3.17 o
  -8  -4   5       26.81       35.92      3.28 o
  -7  -4   5       34.61       38.37      3.84 o
  -6  -4   5      153.53      173.88      5.24 o
  -5  -4   5       28.08       39.35      3.50 o
  -4  -4   5       70.95       78.60      4.17 o
  -3  -4   5        4.78        3.08      2.06 o
  -2  -4   5        0.92       -1.89      2.00 o
  -1  -4   5     1380.49     1472.66     28.40 o
   0  -4   5      135.46      166.54      5.09 o
   1  -4   5      529.51      524.10      7.31 o
   2  -4   5      321.48      362.32      5.43 o
   3  -4   5        0.00        1.59      1.27 o
   4  -4   5     1138.46     1212.17     14.52 o
   5  -4   5       12.81       12.36      1.27 o
   6  -4   5       34.38       33.48      1.94 o
   7  -4   5       44.75       51.07      2.84 o
   8  -4   5      244.40      226.31      5.93 o
   9  -4   5       29.05       32.94      4.56 o
  10  -4   5        0.72        3.24      5.30 o
  11  -4   5        9.90       17.95      5.30 o
  12  -4   5        2.21        3.53      5.30 o
  13  -4   5        0.37        6.18      5.88 o
 -13  -3   5       82.85       88.26      8.83 o
 -12  -3   5        6.02        1.77      6.18 o
 -11  -3   5      156.90      182.70     11.18 o
 -10  -3   5      303.78      286.34     14.12 o
  -9  -3   5       88.83       84.29      4.99 o
  -8  -3   5      267.12      241.51      6.73 o
  -7  -3   5       99.25      104.84      3.92 o
  -6  -3   5      156.28      181.17      5.11 o
  -5  -3   5        0.78        3.30      1.82 o
  -4  -3   5      298.53      286.82      5.82 o
  -3  -3   5      687.05      700.80     10.81 o
  -2  -3   5      162.62      123.74      6.21 o
  -1  -3   5       12.81       15.95      1.35 o
   0  -3   5     2292.01     2360.23     36.35 o
   1  -3   5      632.38      605.03      7.98 o
   2  -3   5       11.94       19.30      1.23 o
   3  -3   5      572.51      600.17      7.69 o
   4  -3   5      429.13      427.14      5.59 o
   5  -3   5      316.24      296.99      4.39 o
   6  -3   5        2.51        1.35      1.59 o
   7  -3   5       98.23       95.19      3.69 o
   8  -3   5      151.56      152.60      5.05 o
   9  -3   5      355.49      349.33     15.97 o
  10  -3   5       65.28       60.33      4.73 o
  11  -3   5       15.57       14.12      5.00 o
  12  -3   5        0.00       -2.65      5.00 o
  13  -3   5       42.73       48.25      6.77 o
 -13  -2   5        7.22        3.24      6.18 o
 -12  -2   5      227.87      225.37     12.36 o
 -11  -2   5      102.84      106.50      5.83 o
 -10  -2   5       28.30       23.40      4.16 o
  -9  -2   5        9.11        3.97      3.54 o
  -8  -2   5      299.03      293.17      8.94 o
  -7  -2   5       63.35       69.44      3.70 o
  -6  -2   5      274.13      266.60      5.69 o
  -5  -2   5       35.21       48.27      2.07 o
  -4  -2   5     3606.47     4096.52     50.28 o
  -3  -2   5       45.49       65.96      2.62 o
  -2  -2   5      405.32      407.45      7.39 o
  -1  -2   5      621.48      595.79      8.55 o
   0  -2   5      639.52      618.27      8.78 o
   1  -2   5       24.20       22.04      1.15 o
   2  -2   5      473.37      562.17      7.03 o
   3  -2   5      723.74      769.98      9.51 o
   4  -2   5        0.59       -1.27      1.27 o
   5  -2   5       21.52       24.73      1.59 o
   6  -2   5      196.98      189.66      4.04 o
   7  -2   5      106.26      114.73      6.04 o
   8  -2   5      386.05      379.28      8.65 o
   9  -2   5       35.79       27.01      3.28 o
  10  -2   5       19.50       23.24      5.00 o
  11  -2   5        3.06       -2.06      5.59 o
  12  -2   5        1.03        0.00      5.00 o
  13  -2   5       15.76       21.18      5.88 o
 -14  -1   5        9.91       18.54      7.06 o
 -13  -1   5        0.22        5.59      6.18 o
 -12  -1   5       19.52       15.59      6.18 o
 -11  -1   5        4.64        6.47      3.95 o
 -10  -1   5       94.98       82.52      5.09 o
  -9  -1   5      371.20      370.75     10.30 o
  -8  -1   5        2.39        1.03      3.12 o
  -7  -1   5       36.39       46.03      2.69 o
  -6  -1   5       27.54       34.57      2.25 o
  -5  -1   5     1238.08     1288.98     18.74 o
  -4  -1   5      202.90      207.42      4.76 o
  -3  -1   5       12.68        6.91      1.69 o
  -2  -1   5        1.16       -0.35      1.11 o
  -1  -1   5      395.60      436.40      5.70 o
   0  -1   5       92.31       80.19      4.06 o
   1  -1   5     1888.07     1964.94     44.77 o
   2  -1   5     1059.09     1136.51     20.21 o
   3  -1   5      274.99      321.17      4.97 o
   4  -1   5       28.29       22.85      1.55 o
   5  -1   5        0.02       -0.48      1.92 o
   6  -1   5        0.61       -0.02      2.10 o
   7  -1   5      123.95      131.02      5.46 o
   8  -1   5       25.72       24.96      3.10 o
   9  -1   5       15.33        3.56      3.46 o
  10  -1   5       99.60       90.91      6.47 o
  11  -1   5        5.69       -0.59      4.71 o
  12  -1   5       11.46       22.95      5.59 o
 -14   0   5        4.14       10.89      6.77 o
 -13   0   5        7.65       12.06      6.47 o
 -12   0   5       49.83       48.97      4.99 o
 -11   0   5      240.05      248.44      9.12 o
 -10   0   5      531.53      544.93     24.27 o
  -9   0   5        2.67        1.41      6.91 o
  -8   0   5        0.01       -3.09      3.12 o
  -7   0   5        0.18        2.30      2.35 o
  -6   0   5       47.49       45.95      2.39 o
  -5   0   5       16.33       19.01      1.95 o
  -4   0   5       88.53       96.02      4.08 o
  -3   0   5        7.49        3.61      1.74 o
  -2   0   5       58.00       36.08      1.54 o
  -1   0   5      180.80      159.48      2.73 o
   0   0   5     1709.85     1731.62     25.07 o
   2   0   5      925.34      942.10     14.09 o
   3   0   5       46.51       52.37      2.80 o
   4   0   5        0.04        1.67      1.18 o
   5   0   5       25.85       22.89      3.04 o
   6   0   5      984.82      960.66     20.19 o
   7   0   5       24.34       18.40      2.80 o
   8   0   5        5.98        4.34      2.74 o
   9   0   5       60.86       57.96      5.59 o
  10   0   5       28.14       30.60      5.00 o
  11   0   5        8.40        7.65      5.00 o
  12   0   5       12.61       22.07      5.59 o
 -14   1   5        1.67       -4.12      6.47 o
 -13   1   5       11.67        6.77      6.18 o
 -12   1   5       18.33       19.44      4.47 o
 -11   1   5       19.81       15.18      5.15 o
 -10   1   5       81.79       83.58      4.99 o
  -9   1   5        7.65       19.16      3.74 o
  -8   1   5       51.16       48.23      3.04 o
  -7   1   5        6.10        5.97      2.24 o
  -6   1   5      414.60      448.39      7.74 o
  -5   1   5      587.52      653.52     10.15 o
  -4   1   5      609.48      629.46      9.75 o
  -3   1   5      271.30      261.50      5.06 o
  -2   1   5      101.84       86.51      2.48 o
  -1   1   5      128.08       97.47      2.36 o
   0   1   5      139.43      181.00      3.84 o
   1   1   5      182.12      180.66      4.00 o
   2   1   5      363.73      350.65      6.55 o
   3   1   5      101.09      105.17      5.74 o
   4   1   5        2.34        2.79      1.55 o
   5   1   5      357.82      356.22      7.02 o
   6   1   5      417.75      375.52      7.72 o
   7   1   5      125.07      115.79      9.86 o
   8   1   5       35.05       28.65      3.68 o
   9   1   5       54.89       48.25      5.59 o
  10   1   5        0.54        1.47      4.41 o
  11   1   5        2.56        4.71      5.00 o
  12   1   5       21.48       22.36      5.88 o
 -14   2   5        8.24        9.41      6.77 o
 -13   2   5       20.71       23.24      6.77 o
 -12   2   5       42.62       53.49      5.20 o
 -11   2   5       63.09       57.90      6.03 o
 -10   2   5       53.11       54.37      4.58 o
  -9   2   5      427.34      413.26     10.92 o
  -8   2   5      755.21      746.09     13.92 o
  -7   2   5      402.05      402.37      7.46 o
  -6   2   5       21.81       17.00      2.14 o
  -5   2   5      751.41      766.36     11.72 o
  -4   2   5      175.21      168.26      4.17 o
  -3   2   5      226.89      223.70      4.63 o
  -2   2   5        3.66        9.85      1.44 o
  -1   2   5      175.05      210.46      3.46 o
   0   2   5       77.26       73.37      3.10 o
   1   2   5      282.15      302.77      5.99 o
   2   2   5      272.61      295.85      6.66 o
   3   2   5        2.30        1.32      2.80 o
   4   2   5      258.03      225.25      5.93 o
   5   2   5      225.40      227.44      7.14 o
   6   2   5       28.38       28.28      3.25 o
   7   2   5        0.21        0.66      2.38 o
   8   2   5      207.65      204.24      7.61 o
   9   2   5        7.19       16.18      4.71 o
  10   2   5       16.96       25.30      5.30 o
  11   2   5       82.25       88.85      7.06 o
 -14   3   5       13.53       12.65      7.06 o
 -13   3   5      141.32      159.17     12.06 o
 -12   3   5       47.95       37.47      4.78 o
 -11   3   5      359.68      396.85     11.23 o
 -10   3   5       50.23       51.10      5.00 o
  -9   3   5       27.82       25.05      5.74 o
  -8   3   5       20.37       22.19      3.64 o
  -7   3   5      291.72      293.41      6.49 o
  -6   3   5       12.04       16.87      2.24 o
  -5   3   5        0.56        0.57      2.21 o
  -4   3   5       32.48       30.67      2.25 o
  -3   3   5       32.90       35.93      2.00 o
  -2   3   5     1032.69     1055.50     12.76 o
  -1   3   5        5.12        6.76      1.23 o
   0   3   5      146.91      149.34      3.06 o
   1   3   5       22.74       24.65      1.97 o
   2   3   5        0.24        2.80      1.76 o
   3   3   5       90.75       78.44      5.15 o
   4   3   5       30.82       25.30      3.82 o
   5   3   5       28.72       26.53      3.25 o
   6   3   5      598.98      568.07     13.68 o
   7   3   5       46.12       39.31      6.18 o
   8   3   5        5.22       10.74      3.12 o
   9   3   5       28.62       30.89      5.30 o
  10   3   5       38.19       47.07      5.88 o
  11   3   5       71.21       79.14      7.06 o
 -14   4   5       42.50       35.31      7.94 o
 -13   4   5      102.55      102.97      9.12 o
 -12   4   5        0.02        2.80      4.27 o
 -11   4   5        1.99        6.89      4.05 o
 -10   4   5       15.26       17.19      6.03 o
  -9   4   5       16.93        9.27      3.74 o
  -8   4   5      469.38      414.16     10.81 o
  -7   4   5      824.06      858.74     13.58 o
  -6   4   5      319.04      332.54      7.60 o
  -5   4   5       73.04       78.19      2.97 o
  -4   4   5       12.18        9.69      1.89 o
  -3   4   5      214.03      206.72      4.92 o
  -2   4   5        0.12       -0.16      1.42 o
  -1   4   5      299.61      275.20      4.53 o
   0   4   5        0.64       -0.13      1.43 o
   1   4   5       32.03       42.81      2.25 o
   2   4   5      839.63      822.91     23.54 o
   3   4   5      240.45      212.71      9.12 o
   4   4   5       25.60       31.48      4.12 o
   5   4   5      298.53      235.10      7.92 o
   6   4   5        0.79       -0.93      3.10 o
   7   4   5      143.63      143.57      8.53 o
   8   4   5        5.95       12.36      4.71 o
   9   4   5       61.61       55.63      4.37 o
  10   4   5       19.04       12.65      5.30 o
 -13   5   5       54.67       52.37      7.65 o
 -12   5   5       81.91       88.69      5.93 o
 -11   5   5       12.41       16.94      6.18 o
 -10   5   5       19.41        9.86      3.95 o
  -9   5   5       67.18       63.75      4.58 o
  -8   5   5       13.30       19.17      5.30 o
  -7   5   5        4.41        4.03      2.62 o
  -6   5   5        4.17        4.98      3.11 o
  -5   5   5       27.55       25.96      2.55 o
  -4   5   5      235.40      218.65      4.57 o
  -3   5   5       10.19       12.30      1.77 o
  -2   5   5       28.71       34.29      2.22 o
  -1   5   5       46.49       44.87      2.61 o
   0   5   5       11.24       11.26      2.99 o
   1   5   5       77.45       67.93      4.12 o
   2   5   5      532.53      496.33     15.89 o
   3   5   5       40.58       40.01      4.71 o
   4   5   5        0.66       -3.82      3.82 o
   5   5   5        4.97        9.12      4.12 o
   6   5   5       33.71       27.36      5.00 o
   7   5   5      133.63      127.39      8.53 o
   8   5   5        1.41        0.59      4.71 o
   9   5   5       72.32       79.92      4.99 o
 -13   6   5       14.45       14.12      7.06 o
 -12   6   5        2.32       -5.00      6.18 o
 -11   6   5       28.66       28.48      4.78 o
 -10   6   5       10.70        9.92      4.05 o
  -9   6   5       95.41      105.93      5.62 o
  -8   6   5       66.18       53.71      4.58 o
  -7   6   5       47.91       37.00      4.05 o
  -6   6   5       21.14       20.92      2.80 o
  -5   6   5      269.20      277.09      7.50 o
  -4   6   5       37.59       37.39      2.66 o
  -3   6   5       62.41       63.76      2.80 o
  -2   6   5        8.02        8.96      3.25 o
  -1   6   5      272.89      261.41      7.96 o
   0   6   5      180.56      171.54      6.86 o
   1   6   5      208.93      203.96      7.41 o
   2   6   5      166.62      166.23      8.83 o
   3   6   5       17.66       21.77      4.41 o
   4   6   5        5.97        4.41      4.12 o
   5   6   5        0.80       -2.35      4.12 o
   6   6   5        4.73        1.47      4.41 o
   7   6   5        0.91       -4.41      4.71 o
   8   6   5       21.38       30.89      5.59 o
 -12   7   5       24.60       22.65      7.06 o
 -11   7   5        3.03        2.65      6.18 o
 -10   7   5        0.35       -5.59      5.59 o
  -9   7   5        2.86        3.82      5.59 o
  -8   7   5       26.19       28.24      5.88 o
  -7   7   5       25.45       15.30      5.30 o
  -6   7   5       33.08       34.72      5.59 o
  -5   7   5        0.03        2.32      3.70 o
  -4   7   5       71.66       74.76      4.01 o
  -3   7   5        9.70        7.50      3.50 o
  -2   7   5        0.05       -1.29      3.82 o
  -1   7   5        0.75        0.76      3.43 o
   0   7   5      207.81      223.39      7.85 o
   1   7   5      154.41      152.29      6.78 o
   2   7   5        1.57        2.52      3.52 o
   3   7   5      101.09       93.26      6.47 o
   4   7   5       11.58       13.24      4.71 o
   5   7   5       57.00       67.96      6.18 o
   6   7   5       70.87       75.61      6.77 o
   7   7   5        6.63        4.71      5.00 o
 -12   8   5       62.47       45.01      8.24 o
 -11   8   5       74.26       78.26      8.53 o
 -10   8   5       61.77       69.14      7.94 o
  -9   8   5        0.58       -5.59      5.59 o
  -8   8   5        6.79       -1.18      5.30 o
  -7   8   5       74.42       86.79      7.36 o
  -6   8   5       24.24       20.89      5.59 o
  -5   8   5        9.17       13.24      5.00 o
  -4   8   5       35.11       28.76      4.35 o
  -3   8   5       83.90       82.54      6.83 o
  -2   8   5      225.36      218.58     14.42 o
  -1   8   5       44.69       37.82      4.35 o
   0   8   5       99.47       84.86      6.18 o
   1   8   5        0.16       -1.39      3.70 o
   2   8   5        1.30       -2.47      3.74 o
   3   8   5        0.05       -1.77      3.92 o
   4   8   5        5.08        3.21      4.56 o
   5   8   5       10.74        4.41      5.00 o
   6   8   5        1.38       -5.00      5.00 o
 -11   9   5        0.00       -5.00      6.47 o
 -10   9   5        1.93        2.35      6.47 o
  -9   9   5       65.31       71.79      7.94 o
  -8   9   5        0.83       -5.59      5.59 o
  -7   9   5       28.40       35.89      6.47 o
  -6   9   5        0.76        0.88      5.30 o
  -5   9   5        0.87       -2.65      5.00 o
  -4   9   5       13.86       20.30      5.59 o
  -3   9   5        0.03        4.41      4.71 o
  -2   9   5      127.86      112.39      8.53 o
  -1   9   5        9.55        9.34      3.96 o
   0   9   5       20.10       17.01      4.19 o
   1   9   5        7.69       10.97      6.18 o
   2   9   5       14.49       15.59      5.30 o
   3   9   5       39.00       37.07      5.88 o
   4   9   5        0.06        6.47      5.30 o
   5   9   5       56.62       49.13      6.47 o
 -10  10   5        0.22       -6.47      6.47 o
  -9  10   5        0.43       -1.47      6.47 o
  -8  10   5        0.46        9.41      6.47 o
  -7  10   5       23.46       35.89      6.77 o
  -6  10   5       14.26       26.18      6.18 o
  -5  10   5        0.88        0.29      5.30 o
  -4  10   5       11.12        2.06      5.30 o
  -3  10   5        0.09       -1.47      5.00 o
  -2  10   5        4.91        2.35      5.30 o
  -1  10   5      137.46      129.16      9.12 o
   0  10   5        0.95       -5.00      5.00 o
   1  10   5        1.84        3.82      5.00 o
   2  10   5        0.13        2.06      5.30 o
   3  10   5        9.20        8.24      5.30 o
   4  10   5       19.01       14.12      5.88 o
  -9  11   5       15.37       19.42      7.36 o
  -8  11   5        0.28       -5.59      6.18 o
  -7  11   5        5.85       10.00      6.47 o
  -6  11   5        6.66       15.59      6.47 o
  -5  11   5        0.01       -5.59      5.59 o
  -4  11   5       31.81       32.95      6.47 o
  -3  11   5       19.15       28.54      6.18 o
  -2  11   5       14.28       14.12      5.88 o
  -1  11   5        6.65        1.18      5.30 o
   0  11   5        0.00       -5.00      5.00 o
   1  11   5        6.99        5.00      5.59 o
   2  11   5        5.29        7.06      5.59 o
  -6  12   5       10.34       17.36      7.06 o
  -5  12   5        1.91       -1.77      6.18 o
  -4  12   5       67.30       78.55      8.24 o
  -3  12   5        6.43        7.94      6.18 o
  -2  12   5        5.05        3.82      5.88 o
  -1  12   5        0.00       -5.59      5.59 o
   1 -15   6        0.15       12.65      7.06 o
   2 -15   6       87.89       88.26      8.83 o
   3 -15   6        0.39        7.36      6.47 o
   4 -15   6        1.37       -6.47      6.47 o
   5 -15   6        0.29        2.35      6.77 o
   6 -15   6       11.53       14.42      7.06 o
  -4 -14   6        0.03       -3.82      7.36 o
  -3 -14   6        0.01        0.00      7.06 o
  -2 -14   6       32.35       25.01      7.36 o
  -1 -14   6      139.49      158.58     23.98 o
   0 -14   6       59.03       76.42      5.83 o
   1 -14   6        0.39       -5.88      5.88 o
   2 -14   6       27.06       27.66      6.77 o
   3 -14   6       25.47       23.54      6.77 o
   4 -14   6        2.77        2.94      5.88 o
   5 -14   6        3.36       15.00      6.47 o
   6 -14   6        8.89       15.59      6.47 o
   7 -14   6        7.60        9.41      6.47 o
   8 -14   6        5.52       -2.35      6.47 o
  -5 -13   6       12.02       19.42      7.65 o
  -4 -13   6        4.49        5.30      7.06 o
  -3 -13   6       10.47        5.88      6.77 o
  -2 -13   6        4.10        5.30      4.37 o
  -1 -13   6       26.95       31.78      4.68 o
   0 -13   6      102.87      108.11     16.62 o
   1 -13   6        0.19        4.56      3.95 o
   2 -13   6       10.90        8.01      4.05 o
   3 -13   6       48.58       55.02      7.06 o
   4 -13   6      170.51      175.64     11.18 o
   5 -13   6        3.94        3.82      5.59 o
   6 -13   6        0.83       -3.24      5.59 o
   7 -13   6       35.17       34.13      6.77 o
   8 -13   6        4.03        5.59      6.18 o
   9 -13   6       15.87       24.71      7.06 o
  -7 -12   6        3.82       -7.06      7.06 o
  -6 -12   6       37.26       32.95      7.94 o
  -5 -12   6       39.69       42.07      7.65 o
  -4 -12   6        4.02        2.83      4.47 o
  -3 -12   6       11.30        5.88      4.37 o
  -2 -12   6       20.12       19.29      4.37 o
  -1 -12   6       28.42       31.77     10.89 o
   0 -12   6       26.11       29.10     12.06 o
   1 -12   6       38.45       36.92      4.37 o
   2 -12   6       22.96       19.28      3.95 o
   3 -12   6        4.94       17.65      5.59 o
   4 -12   6       99.08       93.85      7.65 o
   5 -12   6        8.27        7.06      5.30 o
   6 -12   6       61.38       53.55      6.77 o
   7 -12   6        3.38       -2.06      5.59 o
   8 -12   6       19.72       27.95      6.47 o
   9 -12   6       75.51       90.03      8.24 o
  10 -12   6       39.61       22.95      7.06 o
  -8 -11   6        1.42       19.42      7.65 o
  -7 -11   6       24.72       51.49      8.24 o
  -6 -11   6        0.00        1.77      6.47 o
  -5 -11   6        6.47        8.39      4.37 o
  -4 -11   6        8.66       10.30      4.26 o
  -3 -11   6       10.62       18.27      4.26 o
  -2 -11   6      117.19      115.34      5.93 o
  -1 -11   6      392.62      395.20     11.13 o
   0 -11   6       25.90       29.42      5.88 o
   1 -11   6        0.37        0.59      7.06 o
   2 -11   6        7.41        7.65      3.54 o
   3 -11   6       89.01       88.10      8.24 o
   4 -11   6      184.54      185.94     10.59 o
   5 -11   6      104.66       92.38      7.36 o
   6 -11   6       14.57       13.53      5.59 o
   7 -11   6        4.46       11.47      5.30 o
   8 -11   6       82.52       75.32      7.36 o
   9 -11   6        0.01       -5.59      5.59 o
  10 -11   6        4.42       12.95      6.18 o
  11 -11   6        7.61       13.83      6.47 o
  -9 -10   6        0.23        6.77      7.06 o
  -8 -10   6        4.65        3.24      6.77 o
  -7 -10   6       52.21       59.14      7.94 o
  -6 -10   6        3.34        5.32      4.26 o
  -5 -10   6      250.29      242.89      9.15 o
  -4 -10   6        5.74       -2.94      3.82 o
  -3 -10   6        1.57        0.44      5.44 o
  -2 -10   6      113.24      116.60     11.77 o
  -1 -10   6       74.68       75.73      5.59 o
   0 -10   6       95.44       80.43      6.62 o
   1 -10   6       76.91       72.18      9.13 o
   2 -10   6       88.07       84.88      3.90 o
   3 -10   6        0.15       -1.18      2.55 o
   4 -10   6       28.90       33.51      3.74 o
   5 -10   6        6.84        5.30      4.71 o
   6 -10   6       32.15       33.83      5.30 o
   7 -10   6       29.32       18.54      5.59 o
   8 -10   6       17.06       12.06      5.30 o
   9 -10   6        1.95        3.53      5.59 o
  10 -10   6      151.48      176.23     10.89 o
  11 -10   6       84.72       72.38      7.94 o
  12 -10   6       27.31       18.83      6.77 o
 -10  -9   6        0.59       -3.24      7.06 o
  -9  -9   6        7.18       20.30      7.06 o
  -8  -9   6      107.56      104.44      9.12 o
  -7  -9   6        3.26        0.72      4.26 o
  -6  -9   6       23.64       25.00      4.26 o
  -5  -9   6      277.30      262.33      9.35 o
  -4  -9   6       47.28       46.90      4.41 o
  -3  -9   6      119.58      140.22      7.06 o
  -2  -9   6      532.41      548.84     13.21 o
  -1  -9   6       26.70       19.28      3.54 o
   0  -9   6        2.20        0.20      3.01 o
   1  -9   6        4.92        2.74      2.49 o
   2  -9   6       79.69       80.21      3.45 o
   3  -9   6        4.07        3.86      2.43 o
   4  -9   6      185.74      195.82      7.45 o
   5  -9   6      116.48      121.80      8.53 o
   6  -9   6       20.10       17.36      5.00 o
   7  -9   6        6.03       -2.35      4.71 o
   8  -9   6        0.90       -0.88      4.71 o
   9  -9   6      247.83      226.54     11.18 o
  10  -9   6       50.30       47.96      6.47 o
  11  -9   6       30.80       22.07      6.18 o
  12  -9   6       24.17       22.07      6.77 o
 -11  -8   6        0.66       -2.04      4.89 o
 -10  -8   6        0.93       -0.88      6.47 o
  -9  -8   6       17.18       12.65      6.77 o
  -8  -8   6        6.18        4.51      4.26 o
  -7  -8   6       11.23       11.18      4.16 o
  -6  -8   6        9.43       12.11      4.05 o
  -5  -8   6       32.49       27.67      4.16 o
  -4  -8   6      746.74      732.23     21.92 o
  -3  -8   6       52.06       38.15      3.74 o
  -2  -8   6      177.53      179.86      6.97 o
  -1  -8   6       16.01       18.13      3.01 o
   0  -8   6      108.82      109.94      4.94 o
   1  -8   6      180.27      175.48     12.06 o
   2  -8   6      587.23      618.60     10.18 o
   3  -8   6      407.51      405.98      7.40 o
   4  -8   6      196.59      179.07      4.76 o
   5  -8   6       10.24        8.77      3.43 o
   6  -8   6       39.49       48.84      5.30 o
   7  -8   6      309.49      282.74     11.77 o
   8  -8   6      212.20      224.78     10.59 o
   9  -8   6       37.72       24.13      5.30 o
  10  -8   6       19.18       17.95      5.59 o
  11  -8   6       78.03       77.97      7.36 o
  12  -8   6       89.59      101.80      8.24 o
 -11  -7   6       37.12       46.20      8.68 o
 -10  -7   6      161.82      205.41     19.27 o
  -9  -7   6       75.83       76.54      5.51 o
  -8  -7   6       12.24       11.71      6.47 o
  -7  -7   6       24.18       24.55      4.16 o
  -6  -7   6      171.53      151.41      7.28 o
  -5  -7   6      118.76      100.02     17.06 o
  -4  -7   6      103.84      109.62      5.44 o
  -3  -7   6       31.95       29.63      3.33 o
  -2  -7   6        0.00       -0.35      2.23 o
  -1  -7   6       20.11       27.07      2.80 o
   0  -7   6      174.59      171.92      5.72 o
   1  -7   6      306.74      342.84     10.80 o
   2  -7   6       12.82       18.70      1.94 o
   3  -7   6        1.73       -0.15      1.87 o
   4  -7   6      138.12      138.59      4.14 o
   5  -7   6       93.64       97.16      3.90 o
   6  -7   6      419.71      422.63     10.76 o
   7  -7   6      109.14      106.14      5.90 o
   8  -7   6        7.05        0.88      4.41 o
   9  -7   6       44.63       65.90      6.18 o
  10  -7   6       25.05       30.30      5.59 o
  11  -7   6       32.73       31.19      5.88 o
  12  -7   6        2.15       -1.77      5.30 o
 -12  -6   6       50.98       47.07      7.94 o
 -11  -6   6       17.16       33.25      7.06 o
 -10  -6   6       54.74       70.52      5.51 o
  -9  -6   6       24.72       25.65      3.48 o
  -8  -6   6        0.12        1.47      3.74 o
  -7  -6   6       22.24       20.16      3.95 o
  -6  -6   6      140.12      123.84      6.76 o
  -5  -6   6       21.34       21.99      3.33 o
  -4  -6   6      142.84      136.21      8.83 o
  -3  -6   6      538.86      569.62     12.69 o
  -2  -6   6      167.26      170.40      7.94 o
  -1  -6   6      179.51      169.49      5.83 o
   0  -6   6        0.25        2.06      2.08 o
   1  -6   6      494.58      549.57      8.80 o
   2  -6   6      296.97      329.29      5.96 o
   3  -6   6     1375.65     1390.32     20.31 o
   4  -6   6        1.62        1.25      2.34 o
   5  -6   6      201.81      165.93      4.79 o
   6  -6   6        0.87        1.12      2.94 o
   7  -6   6       65.19       61.90     11.18 o
   8  -6   6     1024.44      966.78     28.24 o
   9  -6   6       89.06       93.26      6.77 o
  10  -6   6       85.99       75.02      6.47 o
  11  -6   6       36.34       29.13      5.59 o
  12  -6   6        2.12        2.35      5.30 o
  13  -6   6       22.77       31.77      6.47 o
 -12  -5   6       60.38       45.01      7.65 o
 -11  -5   6        0.03       -1.47      5.88 o
 -10  -5   6       40.24       50.25      4.02 o
  -9  -5   6       30.65       25.80      3.40 o
  -8  -5   6        3.81        4.85      3.54 o
  -7  -5   6       50.48       48.60      4.26 o
  -6  -5   6      716.74      674.01     15.08 o
  -5  -5   6      107.06      116.13      6.47 o
  -4  -5   6       23.32       25.30      2.91 o
  -3  -5   6       49.74       44.77      5.30 o
  -2  -5   6       99.18      103.44      8.83 o
  -1  -5   6      372.15      383.42      8.95 o
   0  -5   6      766.61      866.28     17.37 o
   1  -5   6      268.25      289.70      5.41 o
   2  -5   6       23.95       25.59      1.53 o
   3  -5   6       10.03       12.86      1.31 o
   4  -5   6        5.93        6.67      1.36 o
   5  -5   6      784.23      799.77     11.67 o
   6  -5   6      190.27      194.93      5.80 o
   7  -5   6       48.74       49.18      4.17 o
   8  -5   6       74.24       64.21      3.69 o
   9  -5   6       52.40       61.08      4.51 o
  10  -5   6      137.20      135.63      8.24 o
  11  -5   6        4.07        9.71      5.00 o
  12  -5   6        4.48       15.00      5.30 o
  13  -5   6        6.60        2.94      5.59 o
 -13  -4   6       90.87       98.27      9.41 o
 -12  -4   6        0.21       -5.59      6.18 o
 -11  -4   6       90.56      103.86      8.53 o
 -10  -4   6       21.19       10.75      5.30 o
  -9  -4   6       16.64       20.09      5.59 o
  -8  -4   6       21.32        8.43      2.94 o
  -7  -4   6      709.52      652.47     12.06 o
  -6  -4   6        6.37        9.33      2.65 o
  -5  -4   6      259.77      281.57      6.65 o
  -4  -4   6       13.67       13.21      2.27 o
  -3  -4   6       25.66       39.25      2.41 o
  -2  -4   6      886.01     1074.96     21.22 o
  -1  -4   6      745.22      872.35     18.09 o
   0  -4   6     1672.20     1798.76     28.03 o
   1  -4   6       46.42       52.38      1.69 o
   2  -4   6       30.54       19.20      1.27 o
   3  -4   6      374.59      381.40      5.58 o
   4  -4   6      362.17      353.91      5.62 o
   5  -4   6       10.26       15.41      1.60 o
   6  -4   6        9.86        8.23      2.22 o
   7  -4   6       27.86       31.28      2.69 o
   8  -4   6      103.55      100.94      4.03 o
   9  -4   6       25.12       15.97      4.25 o
  10  -4   6        7.78        8.28      5.74 o
  11  -4   6        0.66       12.06      5.00 o
  12  -4   6        3.63        3.82      5.30 o
 -13  -3   6       38.75       45.60      7.65 o
 -12  -3   6       56.05       57.08      7.65 o
 -11  -3   6       87.76       84.40      6.47 o
 -10  -3   6       12.14       14.86      5.00 o
  -9  -3   6       18.68       15.05      3.84 o
  -8  -3   6      106.86      116.65      6.45 o
  -7  -3   6       81.75       66.61      3.08 o
  -6  -3   6       57.86       52.61      2.93 o
  -5  -3   6      200.01      184.17      4.51 o
  -4  -3   6       14.02       16.79      2.21 o
  -3  -3   6       84.74      114.28      4.38 o
  -2  -3   6      139.63      162.70      4.55 o
  -1  -3   6     1064.72     1117.18     15.60 o
   0  -3   6       18.74        9.27      1.29 o
   1  -3   6     3665.86     3891.85     54.80 o
   2  -3   6     1143.17     1108.82     14.64 o
   3  -3   6       22.61       24.51      1.54 o
   4  -3   6       39.42       45.33      1.69 o
   5  -3   6       92.24       95.15      2.87 o
   6  -3   6      317.81      317.60      7.52 o
   7  -3   6       22.08       18.86      2.57 o
   8  -3   6        6.24        8.00      2.61 o
   9  -3   6      163.66      179.35      5.52 o
  10  -3   6        7.03        2.64      3.65 o
  11  -3   6       19.89       13.53      5.00 o
  12  -3   6        0.00       -4.71      5.00 o
 -13  -2   6        7.96        4.71      6.18 o
 -12  -2   6      105.03       99.44      8.53 o
 -11  -2   6       46.88       39.08      5.30 o
 -10  -2   6        3.30       -2.06      3.74 o
  -9  -2   6        0.93        0.74      3.54 o
  -8  -2   6      120.67      131.71      6.55 o
  -7  -2   6       11.65       10.41      2.65 o
  -6  -2   6       47.46       39.75      2.79 o
  -5  -2   6     1442.50     1449.25     23.89 o
  -4  -2   6       94.62      100.24      4.67 o
  -3  -2   6      712.36      759.86     11.15 o
  -2  -2   6      982.70     1121.89     13.98 o
  -1  -2   6      317.04      281.98      3.84 o
   0  -2   6     1393.45     1586.19     18.37 o
   1  -2   6     1702.88     1708.96     24.85 o
   2  -2   6        0.64       -0.78      0.99 o
   3  -2   6      267.69      284.74      4.03 o
   4  -2   6       74.21       73.58      2.27 o
   5  -2   6       65.10       62.11      2.39 o
   6  -2   6      100.81       91.53      3.52 o
   7  -2   6        0.84       -2.27      2.27 o
   8  -2   6       10.08        8.88      2.61 o
   9  -2   6      165.47      173.55      5.55 o
  10  -2   6       51.32       49.39      4.68 o
  11  -2   6        0.01        1.93      3.86 o
  12  -2   6        2.33        0.88      5.00 o
 -14  -1   6        0.03        4.41      6.77 o
 -13  -1   6       71.29       74.44      8.24 o
 -12  -1   6       34.47       37.67      4.89 o
 -11  -1   6       47.68       36.78      4.47 o
 -10  -1   6      260.40      247.32      8.73 o
  -9  -1   6       34.25       38.64      4.16 o
  -8  -1   6      138.69      135.12      6.55 o
  -7  -1   6        1.33        0.97      2.55 o
  -6  -1   6      404.55      459.21      9.12 o
  -5  -1   6      361.51      371.43      6.70 o
  -4  -1   6        4.14       11.26      2.36 o
  -3  -1   6      644.72      731.76     10.96 o
  -2  -1   6      184.77      171.57      3.37 o
  -1  -1   6       35.37       27.28      1.49 o
   0  -1   6      218.61      216.38      4.12 o
   1  -1   6       83.99       85.88      9.56 o
   2  -1   6       37.68       34.85      3.94 o
   3  -1   6      151.80      136.88      2.74 o
   4  -1   6      297.70      295.49      5.13 o
   5  -1   6      115.53      116.41      5.27 o
   6  -1   6      331.12      309.08      6.83 o
   7  -1   6        1.45        2.89      2.90 o
   8  -1   6        9.77        5.16      2.71 o
   9  -1   6       23.77       21.92      3.82 o
  10  -1   6        0.05       -0.29      4.41 o
  11  -1   6        0.15        3.67      4.01 o
  12  -1   6       58.95       62.12      6.33 o
 -14   0   6        1.92       -0.59      6.77 o
 -13   0   6       28.06       28.83      6.77 o
 -12   0   6        1.23        0.29      4.16 o
 -11   0   6       95.29       84.73      5.51 o
 -10   0   6       83.46       83.31     10.44 o
  -9   0   6       13.71       14.31      3.74 o
  -8   0   6       99.98       90.20      6.98 o
  -7   0   6      102.36      103.04      4.59 o
  -6   0   6     1436.16     1520.77     21.95 o
  -5   0   6        0.62        1.14      1.82 o
  -4   0   6     1418.64     1499.77     21.29 o
  -3   0   6        0.34        2.08      1.41 o
  -2   0   6      624.19      678.16      8.82 o
  -1   0   6        1.00       -1.12      1.21 o
   0   0   6      258.54      255.67      4.61 o
   1   0   6     1919.97     1977.64     74.58 o
   2   0   6       91.98       88.44      2.28 o
   3   0   6       41.51       29.45      1.49 o
   4   0   6       16.08       14.79      1.27 o
   5   0   6       21.85       14.81      1.75 o
   6   0   6      136.93      139.86      5.65 o
   7   0   6       43.18       47.16      3.53 o
   8   0   6      249.97      248.84      9.44 o
   9   0   6        0.04       -2.35      4.12 o
  10   0   6        0.85       -0.59      4.41 o
  11   0   6       64.81       81.50      6.77 o
 -14   1   6        7.68        3.24      6.77 o
 -13   1   6        2.79       -1.77      6.18 o
 -12   1   6       20.74       15.59      4.58 o
 -11   1   6       22.57       25.36      4.37 o
 -10   1   6       61.01       56.48      4.68 o
  -9   1   6      481.40      475.67     11.96 o
  -8   1   6      104.90       93.60      6.58 o
  -7   1   6        0.07       -2.24      2.24 o
  -6   1   6       13.36       11.44      2.14 o
  -5   1   6      104.32      123.04      3.84 o
  -4   1   6      163.85      146.76      3.84 o
  -3   1   6      183.01      184.92      3.58 o
  -2   1   6       23.35       36.62      1.60 o
  -1   1   6        0.44       -0.86      1.27 o
   0   1   6      294.00      339.70      6.04 o
   1   1   6        5.13       20.48      2.97 o
   2   1   6      138.92      145.50      3.49 o
   3   1   6        2.23        0.41      2.35 o
   4   1   6       22.80       22.31      1.75 o
   5   1   6       26.54       26.69      2.76 o
   6   1   6      584.10      598.69     10.87 o
   7   1   6       24.97       28.74      3.32 o
   8   1   6        3.58        6.58      3.82 o
   9   1   6       18.25       17.95      4.71 o
  10   1   6       53.72       63.26      5.88 o
  11   1   6        2.29        1.18      4.71 o
 -14   2   6        0.86        7.06      6.77 o
 -13   2   6        0.00        8.83      4.58 o
 -12   2   6      187.79      183.72      8.41 o
 -11   2   6      138.96      145.02      7.12 o
 -10   2   6       28.05       20.61      4.41 o
  -9   2   6        2.73        2.84      3.43 o
  -8   2   6        1.12       -1.16      2.79 o
  -7   2   6       23.62       27.85      2.64 o
  -6   2   6       67.96       66.07      2.87 o
  -5   2   6       97.33      114.53      3.75 o
  -4   2   6       65.61       66.24      2.37 o
  -3   2   6        0.41        1.34      1.41 o
  -2   2   6        8.63        7.53      1.23 o
  -1   2   6       82.66       84.65      2.58 o
   0   2   6      147.81      165.96      3.37 o
   1   2   6       57.63       60.59      2.65 o
   2   2   6      165.88      174.61      4.68 o
   3   2   6        5.44        6.09      1.76 o
   4   2   6      789.69      734.94     21.18 o
   5   2   6      320.64      300.52      8.20 o
   6   2   6       25.01       25.35      3.25 o
   7   2   6        1.05       -1.22      2.41 o
   8   2   6      199.49      216.24      9.71 o
   9   2   6       10.25        5.59      4.41 o
  10   2   6        7.26        9.71      5.00 o
  11   2   6       63.41       69.73      6.47 o
 -13   3   6       13.76       10.62      5.44 o
 -12   3   6        0.79       -3.42      7.06 o
 -11   3   6       62.05       70.58      6.91 o
 -10   3   6       15.67       21.49      3.95 o
  -9   3   6        1.70       -1.18      5.15 o
  -8   3   6       12.19        5.29      3.43 o
  -7   3   6       87.85       92.06      4.11 o
  -6   3   6        2.35        6.30      2.24 o
  -5   3   6       19.66       23.47      2.22 o
  -4   3   6      294.90      269.82      5.73 o
  -3   3   6       75.20       65.26      2.11 o
  -2   3   6        0.24        1.19      1.38 o
  -1   3   6      254.25      246.45      3.87 o
   0   3   6       19.61       21.62      1.59 o
   1   3   6       43.85       51.16      2.39 o
   2   3   6       17.75       15.99      1.97 o
   3   3   6      167.76      145.93      7.36 o
   4   3   6      170.38      154.75      7.65 o
   5   3   6      157.88      141.57      6.29 o
   6   3   6        5.64        4.07      4.85 o
   7   3   6      267.77      289.44      8.90 o
   8   3   6       45.74       44.44      3.74 o
   9   3   6       27.37       26.77      5.00 o
  10   3   6      124.14      148.58      9.12 o
 -13   4   6        1.62        7.65      6.47 o
 -12   4   6        3.87        5.59      4.16 o
 -11   4   6        0.30       -0.74      3.95 o
 -10   4   6        5.31        5.44      3.74 o
  -9   4   6       37.62       42.51      4.26 o
  -8   4   6        4.38        0.59      3.82 o
  -7   4   6       99.01       90.35      3.67 o
  -6   4   6       37.05       37.11      2.72 o
  -5   4   6        0.02       -1.55      2.14 o
  -4   4   6        3.99        6.08      1.99 o
  -3   4   6      261.97      271.88      5.01 o
  -2   4   6       37.67       39.66      2.26 o
  -1   4   6      102.30      104.61      3.28 o
   0   4   6       19.91       27.57      2.94 o
   1   4   6       11.57       12.34      2.72 o
   2   4   6        0.07       -3.24      3.24 o
   3   4   6       32.68       32.95      4.12 o
   4   4   6       48.34       45.31      4.71 o
   5   4   6        0.13        0.99      3.04 o
   6   4   6        6.87        2.83      3.32 o
   7   4   6       67.94       76.20      5.88 o
   8   4   6       57.86       64.17      4.16 o
   9   4   6       25.36       31.19      5.30 o
 -13   5   6      134.41      119.74     10.00 o
 -12   5   6       17.41        6.77      6.18 o
 -11   5   6       24.93       23.83      6.47 o
 -10   5   6        9.48       11.77      5.59 o
  -9   5   6        7.46       11.47      3.95 o
  -8   5   6        6.22        3.75      7.80 o
  -7   5   6      135.46      124.57      5.14 o
  -6   5   6      118.75      117.56      4.18 o
  -5   5   6       57.89       66.62      3.14 o
  -4   5   6      243.81      263.75      6.58 o
  -3   5   6      244.10      247.41      5.75 o
  -2   5   6      536.27      513.79      9.17 o
  -1   5   6        6.28       11.34      2.78 o
   0   5   6       50.26       53.25      3.81 o
   1   5   6        0.16       -1.62      3.03 o
   2   5   6       13.40       11.77      3.82 o
   3   5   6       49.86       48.84      4.71 o
   4   5   6      123.29      125.92      7.94 o
   5   5   6       59.86       51.19      5.30 o
   6   5   6        9.89        8.53      4.41 o
   7   5   6       25.91       29.13      5.30 o
   8   5   6        0.82        4.71      4.71 o
   9   5   6      104.45      119.59     10.89 o
 -13   6   6        1.00        4.41      7.06 o
 -12   6   6        8.44       15.00      6.77 o
 -11   6   6        0.21       10.89      6.18 o
 -10   6   6       11.93        8.53      5.88 o
  -9   6   6      117.04      143.57     10.59 o
  -8   6   6       78.30       70.61      6.77 o
  -7   6   6        0.41       -3.53      4.71 o
  -6   6   6        5.63        0.47      3.20 o
  -5   6   6        0.85        0.59      3.05 o
  -4   6   6        0.66        1.97      2.83 o
  -3   6   6       18.61       19.62      3.10 o
  -2   6   6      160.49      163.45      6.01 o
  -1   6   6       11.64       11.42      3.43 o
   0   6   6        3.90        5.77      3.43 o
   1   6   6       13.28        8.53      3.43 o
   2   6   6        1.72       -0.23      3.21 o
   3   6   6       57.44       63.84      5.30 o
   4   6   6       20.47       14.12      4.41 o
   5   6   6       11.10        5.88      4.41 o
   6   6   6        0.05       -0.88      4.71 o
   7   6   6        1.14        0.59      4.71 o
   8   6   6       44.72       49.72      6.18 o
 -12   7   6       23.76       25.30      7.36 o
 -11   7   6        9.99        0.88      6.18 o
 -10   7   6       13.17       14.71      6.18 o
  -9   7   6        5.60        5.30      5.59 o
  -8   7   6       43.02       35.31      6.18 o
  -7   7   6       22.35       26.77      5.59 o
  -6   7   6        0.93        0.59      4.71 o
  -5   7   6        0.14        3.45      3.86 o
  -4   7   6       90.54       83.83      5.55 o
  -3   7   6      263.82      251.00      7.22 o
  -2   7   6      235.46      219.18      6.81 o
  -1   7   6       16.16       14.94      3.74 o
   0   7   6      100.52       90.33      5.16 o
   1   7   6       78.52       83.62      7.80 o
   2   7   6        0.04        0.62      4.71 o
   3   7   6        2.80        3.36      3.70 o
   4   7   6       33.77       37.95      5.30 o
   5   7   6       11.48        0.59      4.71 o
   6   7   6        0.07        3.24      5.00 o
   7   7   6       24.29       27.36      5.88 o
 -12   8   6        0.05        0.88      7.36 o
 -11   8   6        0.06       -2.35      6.47 o
 -10   8   6       23.97       21.77      6.77 o
  -9   8   6       21.39       37.07      6.77 o
  -8   8   6        9.32        8.53      5.88 o
  -7   8   6        6.95        4.41      5.30 o
  -6   8   6        0.01       -3.53      5.00 o
  -5   8   6        0.69        6.77      5.00 o
  -4   8   6        3.07        5.53      3.92 o
  -3   8   6        5.21        5.53      3.35 o
  -2   8   6        3.32       -0.42      3.24 o
  -1   8   6       10.82       14.60      8.39 o
   0   8   6       61.22       55.22      4.57 o
   1   8   6       36.25       54.37      4.68 o
   2   8   6        0.58        2.70      3.96 o
   3   8   6        2.33        0.15      3.96 o
   4   8   6       11.68        8.61     12.80 o
   5   8   6       23.46       18.54      5.30 o
   6   8   6        2.53       -5.00      5.00 o
 -11   9   6       38.11       47.96      8.24 o
 -10   9   6        3.78        5.88      6.77 o
  -9   9   6        0.44       -0.29      6.18 o
  -8   9   6        7.92        5.88      5.88 o
  -7   9   6       10.72       15.30      5.88 o
  -6   9   6        7.63       15.30      5.59 o
  -5   9   6        5.43        4.41      5.30 o
  -4   9   6       17.69       22.65      5.59 o
  -3   9   6       30.84       36.48      5.88 o
  -2   9   6       25.42       31.85      9.56 o
  -1   9   6        0.11        9.71      5.00 o
   0   9   6        1.93       12.29      4.19 o
   1   9   6       23.36       22.07      5.30 o
   2   9   6       53.69       61.49      6.47 o
   3   9   6        4.51        6.18      5.00 o
   4   9   6       12.18        9.71      5.30 o
 -10  10   6       33.32       37.95      7.94 o
  -9  10   6       14.18       10.30      6.77 o
  -8  10   6       31.96       43.25      7.36 o
  -7  10   6        2.47       -3.24      5.88 o
  -6  10   6        0.28        0.29      5.88 o
  -5  10   6        8.41        5.00      5.59 o
  -4  10   6        0.41        5.59      5.59 o
  -3  10   6       61.00       58.84      6.77 o
  -2  10   6       33.36       29.72      5.88 o
  -1  10   6        3.07        4.41      5.00 o
   0  10   6        3.07        4.71      5.30 o
   1  10   6       10.09        3.82      5.30 o
   2  10   6        1.63        4.12      5.30 o
  -8  11   6        0.00       -6.47      6.47 o
  -7  11   6       20.45       28.83      7.06 o
  -6  11   6        7.54        2.06      6.18 o
  -5  11   6        7.94        5.59      6.18 o
  -4  11   6       12.11        2.06      5.88 o
  -3  11   6       47.13       37.95      6.77 o
  -2  11   6        7.46        8.24      5.88 o
  -1  11   6        1.54        3.53      5.59 o
   0  11   6        7.85        3.24      5.59 o
   0 -15   7        0.96       -5.00      6.47 o
   1 -15   7        0.71       -3.53      6.47 o
   2 -15   7       64.16       58.84      7.94 o
   3 -15   7        0.81        4.71      6.47 o
   4 -15   7      119.85      106.21      9.41 o
   5 -15   7       67.03       51.19      7.94 o
   6 -15   7       26.28       26.48      7.36 o
  -4 -14   7        3.57       15.89      7.65 o
  -2 -14   7        0.85       -2.65      6.47 o
  -1 -14   7        3.36       12.65      6.47 o
   0 -14   7       11.98       24.42      6.77 o
   1 -14   7        7.04        7.65      6.47 o
   2 -14   7      137.03      141.22     11.18 o
   3 -14   7       63.69       79.14      8.24 o
   4 -14   7       14.38       14.12      6.18 o
   5 -14   7        2.85       -0.59      5.88 o
   6 -14   7       27.91       25.30      6.77 o
   7 -14   7        0.18        2.06      6.18 o
   8 -14   7       12.18        7.36      6.77 o
  -5 -13   7        6.43       -5.00      7.06 o
  -4 -13   7       17.07       23.83      7.36 o
  -3 -13   7       17.60       15.80      4.68 o
  -2 -13   7        0.38       -4.26      4.26 o
  -1 -13   7       83.86       85.23      5.83 o
   0 -13   7       23.13       28.54      6.47 o
   1 -13   7      127.10      132.39     10.30 o
   2 -13   7      107.76      112.68      8.53 o
   3 -13   7        1.67        6.18      5.59 o
   4 -13   7       14.85       20.59      6.18 o
   5 -13   7        0.35       -5.30      5.30 o
   6 -13   7       10.68        9.12      5.88 o
   7 -13   7       14.28       11.18      6.18 o
   8 -13   7        1.64        3.53      6.18 o
   9 -13   7        1.17       -0.59      6.47 o
  -7 -12   7       32.00       25.89      8.24 o
  -6 -12   7       63.22       53.84      8.53 o
  -5 -12   7        4.09       -4.85      4.85 o
  -4 -12   7       13.44       12.36      4.58 o
  -3 -12   7       27.67       30.38      4.68 o
  -2 -12   7       84.21       89.80      5.62 o
  -1 -12   7        3.17        3.97      4.85 o
   0 -12   7       73.77       83.09      5.88 o
   1 -12   7        5.63        5.00      3.74 o
   2 -12   7        8.35        2.65      5.30 o
   3 -12   7      175.95      184.18     10.59 o
   4 -12   7        9.04       10.00      5.30 o
   5 -12   7        1.97       -0.59      5.00 o
   6 -12   7       10.66       11.77      5.59 o
   7 -12   7        8.23       16.48      5.88 o
   8 -12   7        5.66       -5.59      5.59 o
   9 -12   7        8.34       10.30      6.18 o
  10 -12   7       34.19       34.13      7.06 o
  -8 -11   7       11.25        9.12      7.36 o
  -7 -11   7      109.02      105.33      9.71 o
  -6 -11   7       11.71       -3.50      4.35 o
  -5 -11   7      102.77      113.83     12.21 o
  -4 -11   7       65.05       67.97      5.41 o
  -3 -11   7       90.63       88.40      6.91 o
  -2 -11   7       81.88       80.21      5.20 o
  -1 -11   7        0.76        6.94      3.84 o
   0 -11   7      505.52      480.84     12.48 o
   1 -11   7      177.23      161.02      7.18 o
   2 -11   7      104.33      107.73     10.74 o
   3 -11   7       13.80        7.06      5.00 o
   4 -11   7       24.76       20.59      5.00 o
   5 -11   7       64.10       56.19      6.18 o
   6 -11   7        6.35       12.36      5.00 o
   7 -11   7        1.82       16.18      5.30 o
   8 -11   7        2.39        4.12      5.30 o
   9 -11   7       12.06        9.71      5.88 o
  10 -11   7        3.32        0.00      5.88 o
  11 -11   7        2.38        3.53      6.47 o
  -9 -10   7       27.28       32.07      7.94 o
  -8 -10   7        0.02        1.18      6.77 o
  -7 -10   7      105.97      105.43      6.44 o
  -6 -10   7       72.17       68.74      8.09 o
  -5 -10   7       76.99       84.10     10.74 o
  -4 -10   7       27.25       26.02      4.26 o
  -3 -10   7        0.35        2.21      3.74 o
  -2 -10   7        0.28        1.85      3.64 o
  -1 -10   7       19.19       15.89      3.74 o
   0 -10   7       11.59       16.56      3.54 o
   1 -10   7       48.80       54.87      3.34 o
   2 -10   7       34.10       35.33      3.00 o
   3 -10   7        1.94       -3.31      3.31 o
   4 -10   7       26.83       22.30      3.73 o
   5 -10   7        1.53       -4.41      4.41 o
   6 -10   7        0.49       -4.41      4.41 o
   7 -10   7       12.60       16.48      5.30 o
   8 -10   7        3.12        1.77      5.00 o
   9 -10   7      233.60      238.31     11.77 o
  10 -10   7       77.25       89.15      7.94 o
  11 -10   7       16.34       32.36      6.77 o
 -10  -9   7        1.36        6.77      7.06 o
  -9  -9   7       12.45       10.59      6.77 o
  -8  -9   7      168.10      171.53      8.53 o
  -7  -9   7       45.24       45.71      7.65 o
  -6  -9   7        4.09       -0.19      3.84 o
  -5  -9   7       57.10       54.96      4.78 o
  -4  -9   7        0.49       -3.54      3.54 o
  -3  -9   7     1056.93     1016.31     34.57 o
  -2  -9   7       13.00        7.86      3.43 o
  -1  -9   7        2.77       -0.75      3.22 o
   0  -9   7       58.66       56.23      3.95 o
   1  -9   7      107.35      102.71      6.93 o
   2  -9   7       52.02       54.15      3.09 o
   3  -9   7       56.56       51.24      3.09 o
   4  -9   7      374.02      356.75     10.17 o
   5  -9   7        0.39       -1.18      4.12 o
   6  -9   7       74.38       75.91      6.18 o
   7  -9   7       14.39       12.06      5.00 o
   8  -9   7        0.80       -2.94      4.71 o
   9  -9   7        9.11        6.47      5.00 o
  10  -9   7        0.06       -1.18      5.00 o
  11  -9   7        4.72        6.47      5.59 o
  12  -9   7      102.92      144.16     10.59 o
 -11  -8   7        6.03        5.23      4.98 o
 -10  -8   7        0.00       -4.47      4.47 o
  -9  -8   7      161.19      189.12      8.94 o
  -8  -8   7        3.76        6.03      4.16 o
  -7  -8   7        0.04       -1.51      3.84 o
  -6  -8   7       40.22       40.49      4.47 o
  -5  -8   7       21.07       12.95      3.74 o
  -4  -8   7      125.16      122.84      5.94 o
  -3  -8   7      203.41      189.89      7.57 o
  -2  -8   7       12.52       17.36      3.22 o
  -1  -8   7       18.91       19.86      3.12 o
   0  -8   7        4.64        7.95      2.80 o
   1  -8   7       49.33       48.97      2.86 o
   2  -8   7       91.55       96.64      4.93 o
   3  -8   7       96.87      103.46      3.93 o
   4  -8   7       69.88       66.63      3.61 o
   5  -8   7        2.57        7.09      3.82 o
   6  -8   7        0.12        3.25      3.48 o
   7  -8   7       21.33       19.12      4.71 o
   8  -8   7       89.16       90.91      6.47 o
   9  -8   7      148.70      157.40      9.41 o
  10  -8   7       60.11       53.25      6.18 o
  11  -8   7        0.32        5.59      5.30 o
  12  -8   7        2.84        5.00      5.88 o
 -11  -7   7        2.20        4.18      4.77 o
 -10  -7   7       76.52       92.83      6.33 o
  -9  -7   7        0.18        1.62      4.16 o
  -8  -7   7       13.03       13.09      4.16 o
  -7  -7   7       24.54       27.86      4.16 o
  -6  -7   7       87.13       81.28     11.62 o
  -5  -7   7       56.73       61.74      9.27 o
  -4  -7   7     1034.29     1016.71     21.22 o
  -3  -7   7      159.26      153.58      6.34 o
  -2  -7   7        3.86        4.19      2.59 o
  -1  -7   7       12.19        9.14      2.59 o
   0  -7   7        4.68       10.42      2.39 o
   1  -7   7        0.62        0.72      1.92 o
   2  -7   7      246.57      237.27      5.11 o
   3  -7   7        1.19       -1.43      1.83 o
   4  -7   7      464.12      471.91      9.72 o
   5  -7   7      256.19      236.82      7.70 o
   6  -7   7       24.53       24.88      3.65 o
   7  -7   7      265.59      275.38      8.69 o
   8  -7   7      169.39      181.53      9.41 o
   9  -7   7       14.71        6.77      4.71 o
  10  -7   7       14.53       11.77      5.00 o
  11  -7   7        0.04        0.88      5.30 o
  12  -7   7       49.49       53.84      6.77 o
 -12  -6   7        3.80       12.36      6.77 o
 -11  -6   7        1.88        9.71      6.18 o
 -10  -6   7       27.02       29.75      3.79 o
  -9  -6   7        0.68       -2.75      3.06 o
  -8  -6   7       71.15       71.63      5.09 o
  -7  -6   7       64.39       78.92      4.99 o
  -6  -6   7       80.99       65.99      4.58 o
  -5  -6   7      103.74       78.40     12.50 o
  -4  -6   7      225.65      220.69      7.27 o
  -3  -6   7       35.48       37.93      3.97 o
  -2  -6   7      127.68      129.05      5.41 o
  -1  -6   7       75.85       84.69      4.35 o
   0  -6   7      482.29      523.15     11.34 o
   1  -6   7      813.77      911.61     13.78 o
   2  -6   7      198.30      223.32      4.66 o
   3  -6   7       84.58       95.63      2.96 o
   4  -6   7      234.29      217.57      4.76 o
   5  -6   7       12.50       10.71      2.94 o
   6  -6   7       12.05        8.00      3.16 o
   7  -6   7      198.15      178.39      6.93 o
   8  -6   7        1.06        5.49      4.12 o
   9  -6   7       76.33       64.14      5.88 o
  10  -6   7       41.02       37.66      5.59 o
  11  -6   7        2.44        5.59      5.00 o
  12  -6   7       83.16      103.27      7.94 o
 -12  -5   7      290.76      278.03     14.42 o
 -11  -5   7        0.51       -5.59      5.59 o
 -10  -5   7        6.70       12.06      4.16 o
  -9  -5   7        0.13        1.27      3.06 o
  -8  -5   7        2.95        6.49      2.94 o
  -7  -5   7      178.77      141.65      6.87 o
  -6  -5   7        3.85        4.26      3.22 o
  -5  -5   7      195.69      186.94      6.66 o
  -4  -5   7       13.91       15.47      2.70 o
  -3  -5   7       50.31       35.15      5.00 o
  -2  -5   7        8.98        9.74      2.18 o
  -1  -5   7     1196.24     1350.03     26.32 o
   0  -5   7      428.01      502.57      8.78 o
   1  -5   7      650.77      705.32      9.47 o
   2  -5   7     1013.56      987.46     12.85 o
   3  -5   7       42.26       38.26      1.55 o
   4  -5   7      216.96      200.03      4.41 o
   5  -5   7      270.41      248.82      6.21 o
   6  -5   7      132.27      127.05      5.00 o
   7  -5   7      137.65      128.76      5.26 o
   8  -5   7        8.08        5.74      2.96 o
   9  -5   7       48.22       38.99      5.30 o
  10  -5   7        0.81       -1.77      4.41 o
  11  -5   7        9.14        5.59      4.71 o
  12  -5   7        0.19        2.35      5.00 o
 -13  -4   7      144.35      131.22     10.30 o
 -12  -4   7       17.99       21.18      6.77 o
 -11  -4   7       14.94       22.85      4.58 o
 -10  -4   7        3.54        4.27      3.95 o
  -9  -4   7        1.94        2.62      3.73 o
  -8  -4   7       86.55       80.07      5.12 o
  -7  -4   7      550.43      555.88     10.76 o
  -6  -4   7       85.63       94.07      3.91 o
  -5  -4   7        1.44        3.36      2.30 o
  -4  -4   7      201.26      202.04      5.44 o
  -3  -4   7      621.40      681.91     12.00 o
  -2  -4   7      143.05      166.80      4.55 o
  -1  -4   7      461.39      510.39      8.83 o
   0  -4   7      314.29      336.57      6.17 o
   1  -4   7      410.49      431.57      6.99 o
   2  -4   7       94.69       92.32      2.86 o
   3  -4   7        6.59       12.33      1.29 o
   4  -4   7      447.80      384.53      6.00 o
   5  -4   7       93.10       90.98      3.41 o
   6  -4   7     1039.86      992.44     15.29 o
   7  -4   7       38.92       34.23      2.68 o
   8  -4   7       92.51       84.22      3.60 o
   9  -4   7      100.78      103.02      4.83 o
  10  -4   7       20.96       16.99      4.85 o
  11  -4   7        0.50        6.18      4.71 o
  12  -4   7        8.92       15.00      5.30 o
 -13  -3   7        9.31       10.30      6.77 o
 -12  -3   7        9.31       12.88      4.47 o
 -11  -3   7       52.44       55.96     10.74 o
 -10  -3   7       26.98       17.38      4.05 o
  -9  -3   7       55.63       48.21      5.74 o
  -8  -3   7      158.14      154.90      7.18 o
  -7  -3   7      208.23      203.12      7.79 o
  -6  -3   7      524.95      519.80      8.69 o
  -5  -3   7      103.64      104.67      3.53 o
  -4  -3   7        0.08        0.36      1.95 o
  -3  -3   7      264.16      280.47      6.06 o
  -2  -3   7      987.91     1066.83     15.09 o
  -1  -3   7      514.77      606.98      8.98 o
   0  -3   7      184.58      189.20      4.16 o
   1  -3   7      153.59      143.62      3.40 o
   2  -3   7      970.08      988.37     13.13 o
   3  -3   7       66.07       63.60      1.95 o
   4  -3   7       29.33       32.12      1.47 o
   5  -3   7       31.78       27.87      1.71 o
   6  -3   7      402.47      380.50      7.18 o
   7  -3   7      135.19      127.29      4.55 o
   8  -3   7       22.10       24.18      2.69 o
   9  -3   7        1.26        1.50      2.64 o
  10  -3   7       19.68       12.00      3.92 o
  11  -3   7       20.05       23.83      4.35 o
  12  -3   7        2.05        9.12      5.30 o
 -13  -2   7       15.03       25.89      7.06 o
 -12  -2   7       83.33       84.19      9.12 o
 -11  -2   7        0.19        3.28      4.05 o
 -10  -2   7       21.30       16.87      4.05 o
  -9  -2   7      231.32      226.84      8.31 o
  -8  -2   7       95.80       90.91      4.89 o
  -7  -2   7        0.23        1.50      2.72 o
  -6  -2   7       69.42       76.23      3.34 o
  -5  -2   7      214.86      234.01      5.86 o
  -4  -2   7      243.65      282.13      6.17 o
  -3  -2   7       65.72       85.22      4.28 o
  -2  -2   7      231.43      266.76      4.28 o
  -1  -2   7        9.83        9.98      1.32 o
   0  -2   7      882.24      823.91     10.73 o
   1  -2   7      266.64      250.71      8.84 o
   2  -2   7      159.02      137.84      7.16 o
   3  -2   7        0.23        2.22      0.93 o
   4  -2   7      376.01      352.87      5.23 o
   5  -2   7      667.17      624.28      8.73 o
   6  -2   7        2.82        1.23      2.46 o
   7  -2   7        1.42        5.29      2.30 o
   8  -2   7      141.20      145.37      5.00 o
   9  -2   7        4.02        6.99      2.70 o
  10  -2   7        1.83        6.25      4.41 o
  11  -2   7       16.79       18.83      4.23 o
  12  -2   7        0.20       -0.29      5.00 o
 -13  -1   7       48.96       38.54      7.36 o
 -12  -1   7        6.91        9.37      4.26 o
 -11  -1   7       36.79       31.27      5.74 o
 -10  -1   7       43.06       44.54      4.47 o
  -9  -1   7      161.89      151.41      7.18 o
  -8  -1   7        0.44        5.88      3.33 o
  -7  -1   7      333.64      352.26      8.09 o
  -6  -1   7      195.48      182.81      5.57 o
  -5  -1   7        0.49        3.30      1.89 o
  -4  -1   7       15.94       28.08      1.94 o
  -3  -1   7       36.24       39.94      1.68 o
  -2  -1   7      130.25      143.33      3.00 o
  -1  -1   7     1212.66     1265.93     17.59 o
   0  -1   7      805.67      870.68     13.14 o
   1  -1   7      175.93      171.44     24.13 o
   2  -1   7        7.58        6.41      3.38 o
   3  -1   7       57.19       61.32      4.68 o
   4  -1   7       94.41       89.09      3.52 o
   5  -1   7        6.30        1.32      1.60 o
   6  -1   7       20.04       18.93      2.28 o
   7  -1   7      476.98      468.76      9.77 o
   8  -1   7        1.28        2.75      2.47 o
   9  -1   7        7.57        9.23      2.74 o
  10  -1   7       34.61       27.57      8.24 o
  11  -1   7        9.76       11.26      4.19 o
 -13   0   7       11.55        9.45      4.68 o
 -12   0   7       46.99       43.58      4.89 o
 -11   0   7        4.50        6.22      4.05 o
 -10   0   7        4.18       -1.62      3.74 o
  -9   0   7       84.43       80.90      4.89 o
  -8   0   7        4.06        4.58      2.82 o
  -7   0   7       14.37       11.56      2.44 o
  -6   0   7        9.91       10.43      2.19 o
  -5   0   7      201.07      199.82      4.69 o
  -4   0   7       25.58       17.09      2.25 o
  -3   0   7        3.83        6.60      1.32 o
  -2   0   7      266.90      308.33      4.58 o
  -1   0   7      106.63       81.46      2.30 o
   0   0   7       51.89       45.00      2.04 o
   1   0   7       82.15       75.47      4.56 o
   2   0   7       29.99        9.88      8.09 o
   3   0   7        6.72        4.30      1.23 o
   4   0   7      760.13      703.75     10.73 o
   5   0   7        8.17        5.74      2.33 o
   6   0   7      562.28      561.76     12.82 o
   7   0   7        0.24        0.63      2.82 o
   8   0   7       28.00       29.13      6.03 o
   9   0   7      115.74      113.86      7.65 o
  10   0   7        2.42        2.89      3.82 o
  11   0   7       50.91       63.68     11.47 o
 -13   1   7        9.50        9.63      4.68 o
 -12   1   7        0.02       -4.05      4.05 o
 -11   1   7      101.25       97.51      5.83 o
 -10   1   7        7.78        8.63      3.84 o
  -9   1   7        0.77        6.77      3.54 o
  -8   1   7        0.05        0.27      2.64 o
  -7   1   7       48.42       61.97      3.12 o
  -6   1   7        8.20       11.74      2.24 o
  -5   1   7       12.59       16.58      2.93 o
  -4   1   7        1.62        2.03      1.64 o
  -3   1   7        5.44        1.10      1.22 o
  -2   1   7        3.50        5.56      1.35 o
  -1   1   7       41.47       27.60      1.43 o
   0   1   7      296.48      269.68      4.34 o
   1   1   7      105.47       86.11      3.27 o
   2   1   7        0.15        0.45      1.00 o
   3   1   7      161.73      133.62      3.95 o
   4   1   7       50.95       47.05      2.39 o
   5   1   7       89.48       91.49      7.21 o
   6   1   7      328.52      309.16      8.48 o
   7   1   7      174.92      173.84     13.09 o
   8   1   7        7.09       14.65      3.32 o
   9   1   7        0.64       -0.29      4.12 o
  10   1   7       10.45       14.71      4.71 o
  11   1   7        2.66       15.59      5.30 o
 -13   2   7        1.93        3.82      6.47 o
 -12   2   7        4.98        4.91      4.26 o
 -11   2   7        2.40        6.62      5.59 o
 -10   2   7        0.07        0.59      3.74 o
  -9   2   7       35.18       31.87      3.95 o
  -8   2   7      439.86      426.19     11.03 o
  -7   2   7        0.67        2.77      2.47 o
  -6   2   7      133.06      143.76      4.67 o
  -5   2   7        2.17        3.72      1.99 o
  -4   2   7        3.28        1.85      1.74 o
  -3   2   7      420.97      392.56      5.45 o
  -2   2   7      308.94      327.73      4.73 o
  -1   2   7      409.13      408.79      6.19 o
   0   2   7       21.36       21.30      1.48 o
   1   2   7       19.67       19.55      2.59 o
   2   2   7       50.27       52.87      2.27 o
   3   2   7        1.18        0.44      1.91 o
   4   2   7       23.65       22.95      3.53 o
   5   2   7       61.98       53.72      3.46 o
   6   2   7       27.47       26.36      3.25 o
   7   2   7       52.37       46.84      4.12 o
   8   2   7        3.69        5.88      4.12 o
   9   2   7       11.25       22.95      4.71 o
  10   2   7       46.64       53.55      5.88 o
 -13   3   7       21.53       28.54      7.36 o
 -12   3   7        0.10       -1.18      5.88 o
 -11   3   7        1.04        0.88      5.59 o
 -10   3   7       32.84       34.17      4.37 o
  -9   3   7       13.93       13.73      3.74 o
  -8   3   7       39.34       45.23      9.71 o
  -7   3   7        6.58        6.95      2.57 o
  -6   3   7       41.24       33.53      2.66 o
  -5   3   7        7.38        5.21      2.14 o
  -4   3   7        6.25        4.57      2.02 o
  -3   3   7      341.91      310.19      5.40 o
  -2   3   7       69.83       65.80      2.33 o
  -1   3   7       37.66       32.71      1.76 o
   0   3   7      336.68      350.03      5.78 o
   1   3   7        1.26       -2.09      2.21 o
   2   3   7        7.43        5.00      2.94 o
   3   3   7        1.99        2.94      3.24 o
   4   3   7        1.42        3.24      3.24 o
   5   3   7       17.95        7.39      4.56 o
   6   3   7       75.15       61.84      4.71 o
   7   3   7       82.93       77.58      3.48 o
   8   3   7       33.99       34.72      5.00 o
   9   3   7        4.31        8.83      4.71 o
 -13   4   7       18.32       15.89      7.06 o
 -12   4   7        6.35        8.24      6.18 o
 -11   4   7        4.33        6.18      5.88 o
 -10   4   7        6.47       11.77      5.59 o
  -9   4   7        0.80       -4.71      5.00 o
  -8   4   7      145.71      127.98      9.12 o
  -7   4   7      277.37      255.61      7.40 o
  -6   4   7        6.31        6.73      3.05 o
  -5   4   7       21.98       24.38      3.02 o
  -4   4   7       31.67       37.41      2.76 o
  -3   4   7       10.86        6.21      2.24 o
  -2   4   7      390.55      359.21      6.99 o
  -1   4   7       50.76       46.76      2.67 o
   0   4   7        3.94        4.87      3.10 o
   1   4   7        0.00        2.83      4.12 o
   2   4   7      108.82      107.39      6.77 o
   3   4   7       41.81       37.95      4.12 o
   4   4   7       52.19       51.49      4.71 o
   5   4   7        0.32       -3.04      3.04 o
   6   4   7        0.23       -3.10      3.10 o
   7   4   7       38.42       36.48      5.00 o
   8   4   7        5.97        8.97      4.56 o
   9   4   7       91.60      119.74      8.53 o
 -13   5   7        1.08       11.18      7.06 o
 -12   5   7       21.15       20.59      6.77 o
 -11   5   7        2.95       10.00      6.18 o
 -10   5   7        5.23        5.59      5.88 o
  -9   5   7      150.33      144.16     10.00 o
  -8   5   7        4.03       10.30      5.00 o
  -7   5   7       73.45       72.38      6.47 o
  -6   5   7       57.29       64.68      7.50 o
  -5   5   7        0.01       -0.63      2.39 o
  -4   5   7       95.23       87.26      5.00 o
  -3   5   7        8.14        8.49      2.42 o
  -2   5   7      407.59      403.41      7.87 o
  -1   5   7       39.04       46.24      3.38 o
   0   5   7       13.49       12.16      2.87 o
   1   5   7        3.36        8.16      3.53 o
   2   5   7       37.03       34.04      3.70 o
   3   5   7        7.50        2.94      3.82 o
   4   5   7       20.33       17.06      4.41 o
   5   5   7        3.38        5.00      4.12 o
   6   5   7        2.48        2.35      4.41 o
   7   5   7       14.02        8.53      4.71 o
   8   5   7        7.00        7.86      7.65 o
 -12   6   7       35.13       38.25      7.65 o
 -11   6   7        1.78       -0.29      6.18 o
 -10   6   7        0.63        3.53      5.88 o
  -9   6   7        0.87       -2.06      5.30 o
  -8   6   7        7.39        7.06      5.30 o
  -7   6   7        0.05        1.18      4.71 o
  -6   6   7       86.38       79.75      4.41 o
  -5   6   7       66.72       62.56      4.09 o
  -4   6   7      188.40      197.86      9.67 o
  -3   6   7      177.01      168.25      6.04 o
  -2   6   7       17.77       23.92      3.36 o
  -1   6   7       36.59       33.46      3.42 o
   0   6   7        2.50        8.36      3.43 o
   1   6   7       17.61       12.20      3.43 o
   2   6   7       35.12       32.40      3.86 o
   3   6   7       43.59       46.78      5.00 o
   4   6   7        8.34       10.89      4.41 o
   5   6   7        0.65        3.24      4.41 o
   6   6   7        2.81        0.88      4.41 o
   7   6   7        2.81       -2.35      4.71 o
 -12   7   7        4.58        8.24      7.06 o
 -11   7   7       52.72       68.85      8.24 o
 -10   7   7       42.83       52.96      7.36 o
  -9   7   7        0.96        2.06      5.88 o
  -8   7   7        0.30       -3.82      5.30 o
  -7   7   7        2.81        0.88      5.00 o
  -6   7   7        2.77       -4.71      4.71 o
  -5   7   7       36.74       29.28      4.41 o
  -4   7   7       31.69       45.71      4.76 o
  -3   7   7       28.39       24.36      3.76 o
  -2   7   7        0.48        1.07      3.03 o
  -1   7   7       48.03       42.66      3.82 o
   0   7   7       15.83       12.03      5.00 o
   1   7   7        2.20       -1.51      3.52 o
   2   7   7       40.50       40.72      4.35 o
   3   7   7       80.51       77.87      5.00 o
   4   7   7       11.29        4.90      6.91 o
   5   7   7       11.54       11.47      5.00 o
   6   7   7       16.72       18.24      5.30 o
 -11   8   7      145.59      145.93     10.89 o
 -10   8   7       15.15        5.30      6.47 o
  -9   8   7        0.51        7.36      6.18 o
  -8   8   7       12.19        8.53      5.88 o
  -7   8   7        3.62       10.30      5.59 o
  -6   8   7        2.49        0.00      5.00 o
  -5   8   7        7.37        2.65      5.00 o
  -4   8   7        4.21        0.88      5.00 o
  -3   8   7       32.26       38.83      3.92 o
  -2   8   7       43.85       41.73      3.89 o
  -1   8   7        7.47        8.75      4.42 o
   0   8   7        0.71        1.18      3.78 o
   1   8   7        0.02       -1.24      4.12 o
   2   8   7        0.19        5.20      4.12 o
   3   8   7        0.46       -0.87      3.96 o
   4   8   7        2.31        1.56      4.19 o
   5   8   7        2.36       -4.71      5.00 o
 -10   9   7       51.54       72.67      8.53 o
  -9   9   7       39.26       57.96      7.65 o
  -8   9   7        1.35       -3.53      5.88 o
  -7   9   7       21.90       15.59      6.18 o
  -6   9   7        0.22        0.59      5.30 o
  -5   9   7        2.52       -0.29      5.30 o
  -4   9   7        0.35       -3.82      5.00 o
  -3   9   7        3.43        1.18      5.00 o
  -2   9   7       17.20       20.67      5.00 o
  -1   9   7        3.56        1.74      4.14 o
   0   9   7       20.97       25.30      5.59 o
   1   9   7        0.52       -4.12      4.71 o
   2   9   7        8.80       12.06      5.30 o
   3   9   7       19.27       17.36      5.59 o
  -9  10   7        0.27       -2.35      6.77 o
  -8  10   7        9.34        6.47      6.47 o
  -7  10   7       11.84        5.59      6.18 o
  -6  10   7        4.58       -2.94      5.88 o
  -5  10   7        1.61       -5.59      5.59 o
  -4  10   7        4.23        9.41      5.59 o
  -3  10   7        2.71       -5.30      5.30 o
  -2  10   7       16.87       19.12      5.59 o
  -1  10   7       22.81       21.77      5.59 o
   0  10   7        7.10        9.71      4.54 o
   1  10   7       15.55       17.36      5.59 o
  -6  11   7        0.93        0.00      6.47 o
  -5  11   7        1.93        3.24      6.18 o
  -4  11   7        0.53        6.47      5.88 o
  -3  11   7        3.61        6.18      5.88 o
  -2  11   7        0.21        2.35      5.59 o
  -2 -15   8        0.85        4.12      7.06 o
  -1 -15   8        9.35        7.06      7.06 o
   0 -15   8        7.74       11.18      6.77 o
   1 -15   8      122.74      132.69     10.30 o
   2 -15   8       30.56       27.95      7.06 o
   3 -15   8        5.33        6.77      6.47 o
   4 -15   8       12.35       22.95      7.06 o
   5 -15   8       24.40       31.19      7.36 o
   6 -15   8       20.87       20.89      7.06 o
  -3 -14   8       29.16       19.12      7.06 o
  -2 -14   8       59.82       47.96      7.65 o
  -1 -14   8      180.02      198.30     12.36 o
   0 -14   8       67.20       53.84      7.65 o
   1 -14   8       26.55       21.77      6.77 o
   2 -14   8        8.77       10.89      6.18 o
   3 -14   8      110.77      111.51      8.83 o
   4 -14   8      114.24      145.05     10.89 o
   5 -14   8        1.00       -5.59      5.59 o
   6 -14   8        2.50       -5.00      5.88 o
   7 -14   8        0.37        3.24      6.18 o
   8 -14   8        0.52        4.12      6.47 o
  -4 -13   8       18.77       16.77      7.06 o
  -3 -13   8       16.86       19.42      6.47 o
  -2 -13   8       19.94       19.42      6.47 o
  -1 -13   8       45.81       54.43      7.06 o
   0 -13   8      141.76      162.40     11.47 o
   1 -13   8       14.22       25.30      6.18 o
   2 -13   8      200.16      201.24     11.77 o
   3 -13   8       75.08       70.90      7.36 o
   4 -13   8       79.76       90.32      7.94 o
   5 -13   8        3.67       -2.35      5.30 o
   6 -13   8        2.71        4.41      5.59 o
   7 -13   8       54.77       65.90      7.36 o
   8 -13   8       18.51       22.07      6.47 o
   9 -13   8       31.61       40.31      7.36 o
  -7 -12   8       38.03       47.96      8.53 o
  -6 -12   8       11.85       10.77      4.89 o
  -5 -12   8        3.08        4.27      4.58 o
  -4 -12   8        5.88        3.48      4.47 o
  -3 -12   8       10.03       11.01      4.26 o
  -2 -12   8       75.96       80.08      5.41 o
  -1 -12   8        3.84        4.41      5.59 o
   0 -12   8       19.62       28.83      6.18 o
   1 -12   8       15.69       11.77      5.30 o
   2 -12   8        0.00        2.35      5.30 o
   3 -12   8       31.93       32.66      5.88 o
   4 -12   8       94.36       73.85      6.77 o
   5 -12   8        7.09       10.00      5.30 o
   6 -12   8        0.38       -5.00      5.00 o
   7 -12   8       12.48       12.36      5.59 o
   8 -12   8        8.43        7.65      5.88 o
   9 -12   8        0.14       -0.59      5.59 o
  10 -12   8       11.95        4.41      6.47 o
  -8 -11   8        4.08       -3.24      7.06 o
  -7 -11   8       11.61        3.51      4.89 o
  -6 -11   8       13.70       15.66      4.68 o
  -5 -11   8        6.72        4.85      4.37 o
  -4 -11   8        0.01        0.00      5.74 o
  -3 -11   8       23.07       19.81      4.16 o
  -2 -11   8      179.64      183.18      9.12 o
  -1 -11   8      402.64      388.92     11.02 o
   0 -11   8      104.08      122.10      8.24 o
   1 -11   8        5.05        3.36      3.64 o
   2 -11   8      258.47      259.48     15.59 o
   3 -11   8        3.03       -1.47      4.71 o
   4 -11   8        8.67       10.30      5.00 o
   5 -11   8        2.36        1.77      4.71 o
   6 -11   8        8.50        3.82      5.00 o
   7 -11   8        0.38        3.24      5.30 o
   8 -11   8       28.89       21.48      5.59 o
   9 -11   8        1.92        2.94      5.59 o
  10 -11   8        7.29        6.77      6.18 o
  -9 -10   8        1.95        4.71      7.06 o
  -8 -10   8       38.95       33.66      5.30 o
  -7 -10   8       43.65       39.60      5.20 o
  -6 -10   8        7.60        6.51      4.56 o
  -5 -10   8      244.93      235.99     13.98 o
  -4 -10   8       58.31       48.49      4.68 o
  -3 -10   8       13.99       18.55      3.95 o
  -2 -10   8      261.64      261.25      9.86 o
  -1 -10   8        1.21        0.65      3.43 o
   0 -10   8       53.08       56.49      4.56 o
   1 -10   8       30.80       26.57      4.85 o
   2 -10   8      171.25      185.21     10.15 o
   3 -10   8       55.50       50.39      4.23 o
   4 -10   8       17.68        9.88      3.53 o
   5 -10   8       37.20       36.19      5.30 o
   6 -10   8        0.30       -0.88      4.41 o
   7 -10   8        1.73        6.77      4.71 o
   8 -10   8        0.00        5.00      5.00 o
   9 -10   8        9.97       10.89      5.59 o
  10 -10   8       18.78       13.83      5.88 o
  11 -10   8        0.82        7.36      5.88 o
 -10  -9   8        4.28        5.88      7.06 o
  -9  -9   8       24.61       27.07      7.36 o
  -8  -9   8       60.93       70.90      5.83 o
  -7  -9   8        5.06        0.59      4.16 o
  -6  -9   8       77.59       69.88      5.20 o
  -5  -9   8       58.41       54.33      6.47 o
  -4  -9   8      259.97      244.01     13.24 o
  -3  -9   8        4.81        3.82      3.43 o
  -2  -9   8       35.77       31.23      5.30 o
  -1  -9   8        7.97        2.65      4.12 o
   0  -9   8       42.47       40.02      3.64 o
   1  -9   8        3.23        4.31      2.62 o
   2  -9   8      175.05      171.35      7.07 o
   3  -9   8      511.95      489.34     10.37 o
   4  -9   8       26.18       26.57      3.81 o
   5  -9   8       91.10       80.91      6.18 o
   6  -9   8       14.65       14.12      4.71 o
   7  -9   8        4.88       11.18      4.71 o
   8  -9   8       14.46       22.36      5.00 o
   9  -9   8       68.59       57.96      6.47 o
  10  -9   8       17.68       15.30      5.59 o
  11  -9   8       29.94       38.54      6.47 o
 -11  -8   8        9.73        5.31      5.09 o
 -10  -8   8       10.79        6.47      5.30 o
  -9  -8   8        0.42        4.54      5.59 o
  -8  -8   8        1.96        0.38      7.94 o
  -7  -8   8        0.76        5.74      3.95 o
  -6  -8   8       54.18       56.30      5.88 o
  -5  -8   8       18.74        3.99      3.64 o
  -4  -8   8      372.81      318.31      9.46 o
  -3  -8   8       46.88       50.31      3.95 o
  -2  -8   8      183.82      194.70      9.12 o
  -1  -8   8       32.07       28.13      3.22 o
   0  -8   8      359.91      364.01      9.15 o
   1  -8   8       87.70       78.54      3.34 o
   2  -8   8      825.70      824.65     12.99 o
   3  -8   8       15.28       20.05      2.93 o
   4  -8   8      510.02      493.16     10.37 o
   5  -8   8       20.19       23.69      3.24 o
   6  -8   8       63.72       64.59      4.45 o
   7  -8   8      175.60      170.05      9.12 o
   8  -8   8       30.28       23.24      5.00 o
   9  -8   8        0.14       -3.24      4.71 o
  10  -8   8        6.14        8.24      5.30 o
  11  -8   8        0.96        3.53      5.30 o
  12  -8   8        0.06        1.77      5.59 o
 -11  -7   8        3.66       -2.94      6.47 o
 -10  -7   8       12.33       16.93      6.35 o
  -9  -7   8        3.58        1.41      3.34 o
  -8  -7   8        1.61        4.44      4.05 o
  -7  -7   8       10.23       11.44      3.84 o
  -6  -7   8      178.82      146.01     11.03 o
  -5  -7   8      658.02      572.39     13.63 o
  -4  -7   8      168.43      157.96      8.68 o
  -3  -7   8       73.77       75.27      4.05 o
  -2  -7   8        1.60       -3.97      3.97 o
  -1  -7   8       35.47       36.50      3.97 o
   0  -7   8       73.99       76.62      3.52 o
   1  -7   8       58.26       64.78      2.86 o
   2  -7   8       42.32       52.19      2.46 o
   3  -7   8       40.43       39.72      3.88 o
   4  -7   8      645.04      648.72     12.52 o
   5  -7   8        2.15        3.16      2.77 o
   6  -7   8      120.58      111.51      5.61 o
   7  -7   8        8.08        7.16      3.48 o
   8  -7   8       12.75        8.24      4.41 o
   9  -7   8        8.78       20.59      5.00 o
  10  -7   8       42.58       38.54      5.88 o
  11  -7   8       19.10       13.24      5.59 o
  12  -7   8       18.38       13.53      5.88 o
 -12  -6   8       42.63       51.19      7.94 o
 -11  -6   8       12.83       16.84      4.68 o
 -10  -6   8        6.66        8.66      3.56 o
  -9  -6   8       15.44        9.41      3.34 o
  -8  -6   8       39.54       43.32      4.35 o
  -7  -6   8       80.56       93.96      5.30 o
  -6  -6   8      111.35       99.89      5.09 o
  -5  -6   8      371.40      352.61      9.78 o
  -4  -6   8      214.75      205.91      7.18 o
  -3  -6   8        8.68        5.18      2.59 o
  -2  -6   8        8.54       10.03      2.50 o
  -1  -6   8        7.94        9.91      2.29 o
   0  -6   8        0.00        2.12      1.97 o
   1  -6   8      371.14      371.93      5.72 o
   2  -6   8        2.86        2.38      1.37 o
   3  -6   8       29.03       28.10      2.03 o
   4  -6   8       27.10       24.42      2.66 o
   5  -6   8      457.13      441.58      9.24 o
   6  -6   8       94.77       93.46     15.74 o
   7  -6   8      363.71      397.21     10.30 o
   8  -6   8      176.58      153.08      5.83 o
   9  -6   8        0.28        6.98      4.85 o
  10  -6   8        7.19        7.65      4.71 o
  11  -6   8        4.03       15.59      5.30 o
  12  -6   8       76.07       89.15      7.36 o
 -12  -5   8       65.66       75.61      8.83 o
 -11  -5   8        3.76        6.64      8.83 o
 -10  -5   8        3.26       -3.53      3.95 o
  -9  -5   8        0.01        0.98      3.06 o
  -8  -5   8        3.99        8.07      2.94 o
  -7  -5   8       61.79       65.13      3.73 o
  -6  -5   8       70.36       85.03      4.07 o
  -5  -5   8       76.34       70.42      3.55 o
  -4  -5   8      304.42      311.20      7.24 o
  -3  -5   8      703.45      700.12     14.77 o
  -2  -5   8       26.60       23.54      2.39 o
  -1  -5   8       27.71       35.27      2.65 o
   0  -5   8       42.55       51.85      2.41 o
   1  -5   8       10.55        9.08      1.29 o
   2  -5   8       48.21       48.30      1.91 o
   3  -5   8       48.41       55.45      2.10 o
   4  -5   8        1.48        1.07      1.71 o
   5  -5   8      558.83      520.93     10.24 o
   6  -5   8      540.40      518.29     10.38 o
   7  -5   8      134.41      134.12      5.34 o
   8  -5   8        2.53        2.20      2.88 o
   9  -5   8       16.69       18.32      3.81 o
  10  -5   8        6.54        7.36      4.71 o
  11  -5   8       59.64       84.44      6.77 o
  12  -5   8        0.04        1.18      5.30 o
 -12  -4   8        5.37       12.46      4.56 o
 -11  -4   8       12.90       13.98      4.58 o
 -10  -4   8       10.83       14.16      4.05 o
  -9  -4   8        0.55        3.34      3.64 o
  -8  -4   8      121.21       89.37      5.74 o
  -7  -4   8      308.85      259.40      6.73 o
  -6  -4   8        0.03        1.51      2.23 o
  -5  -4   8       18.49       16.56      2.18 o
  -4  -4   8        9.85       16.66      2.30 o
  -3  -4   8      355.13      376.95      7.58 o
  -2  -4   8      265.63      253.99      5.52 o
  -1  -4   8      603.73      639.08      9.46 o
   0  -4   8      678.09      715.80     12.59 o
   1  -4   8        1.49        0.65      1.28 o
   2  -4   8       21.57       17.40      1.96 o
   3  -4   8      104.33      112.20      2.91 o
   4  -4   8      518.92      477.85      7.18 o
   5  -4   8       22.95       14.18      2.17 o
   6  -4   8       77.35       72.62      2.98 o
   7  -4   8      193.89      177.87      5.03 o
   8  -4   8       42.06       44.31      2.90 o
   9  -4   8        1.77        3.36      2.68 o
  10  -4   8       70.43       73.25      4.94 o
  11  -4   8        4.52       14.12      5.00 o
  12  -4   8        0.94       -3.24      5.00 o
 -12  -3   8        6.61       14.98      4.56 o
 -11  -3   8       13.59       13.51      4.35 o
 -10  -3   8       45.42       46.05      4.68 o
  -9  -3   8       24.07       21.02      4.05 o
  -8  -3   8       80.31       92.21      5.09 o
  -7  -3   8        0.69        0.22      3.03 o
  -6  -3   8       97.45      109.55      6.49 o
  -5  -3   8      156.99      173.92      5.31 o
  -4  -3   8       29.05       29.86      1.93 o
  -3  -3   8        0.53        1.67      1.46 o
  -2  -3   8      322.32      312.08      4.68 o
  -1  -3   8        7.90       14.10      1.55 o
   0  -3   8       67.56       64.11      2.20 o
   1  -3   8        3.62        7.27      1.07 o
   2  -3   8       44.82       37.78      1.27 o
   3  -3   8      175.16      183.69      3.10 o
   4  -3   8      209.38      179.86      3.33 o
   5  -3   8      148.70      145.35      3.41 o
   6  -3   8      272.29      263.91      5.63 o
   7  -3   8       20.63       23.49      2.48 o
   8  -3   8       65.81       69.70      3.36 o
   9  -3   8        2.10        5.44      2.68 o
  10  -3   8        8.10       17.44      6.62 o
  11  -3   8        0.00       -3.97      6.47 o
 -12  -2   8        0.26       -1.49      4.26 o
 -11  -2   8       17.96       11.49      5.44 o
 -10  -2   8       11.21       14.06      4.71 o
  -9  -2   8       48.85       48.12      5.88 o
  -8  -2   8       25.42       16.34      3.64 o
  -7  -2   8      170.62      145.30      5.79 o
  -6  -2   8       37.79       35.23      2.93 o
  -5  -2   8       15.23       17.76      2.38 o
  -4  -2   8       35.80       41.17      2.38 o
  -3  -2   8        3.19        4.40      1.38 o
  -2  -2   8       25.44       23.26      1.36 o
  -1  -2   8       92.67       66.91      2.29 o
   0  -2   8      500.78      521.71      7.06 o
   1  -2   8       55.62       44.18      7.36 o
   2  -2   8      534.25      431.46     12.48 o
   3  -2   8        0.01       -1.58      3.84 o
   4  -2   8     1558.94     1451.60     17.42 o
   5  -2   8     1738.74     1671.50     21.39 o
   6  -2   8       76.00       73.16      3.10 o
   7  -2   8      109.47      108.01      4.17 o
   8  -2   8       77.68       77.92      3.41 o
   9  -2   8        1.19       -0.49      2.65 o
  10  -2   8       12.23       16.64      4.05 o
  11  -2   8        6.14        9.15      4.19 o
 -13  -1   8       89.75      109.74      9.71 o
 -12  -1   8        3.52       -2.27      4.26 o
 -11  -1   8        0.07        2.31      4.05 o
 -10  -1   8        4.90        5.38      3.84 o
  -9  -1   8       26.55       26.83      4.05 o
  -8  -1   8       73.92       62.93      4.26 o
  -7  -1   8        0.12        3.25      2.65 o
  -6  -1   8        5.79        8.20      2.26 o
  -5  -1   8        0.86        0.88      1.94 o
  -4  -1   8       28.70       30.70      2.07 o
  -3  -1   8       47.04       46.43      1.74 o
  -2  -1   8      251.05      256.00      4.60 o
  -1  -1   8      363.40      332.61      4.92 o
   0  -1   8      272.56      299.44      5.21 o
   2  -1   8       59.84       59.46      4.35 o
   3  -1   8      173.09      155.73      8.22 o
   4  -1   8        5.55        5.34      2.01 o
   5  -1   8       12.39        9.95      1.61 o
   6  -1   8        0.13        3.66      2.04 o
   7  -1   8        3.49        3.02      2.59 o
   8  -1   8       21.57       27.03      3.43 o
   9  -1   8        2.73        1.68      3.10 o
  10  -1   8        3.38        9.11      3.82 o
  11  -1   8        0.76       -3.61      4.01 o
 -13   0   8        3.47        4.12      6.77 o
 -12   0   8       24.62       30.30      7.06 o
 -11   0   8        1.33       -0.59      3.95 o
 -10   0   8       94.87       78.62     11.03 o
  -9   0   8        2.27        1.44      5.74 o
  -8   0   8       60.51       60.18      3.39 o
  -7   0   8       62.66       50.87      3.04 o
  -6   0   8        6.21        6.01      2.23 o
  -5   0   8       32.65       29.05      2.24 o
  -4   0   8      249.05      238.71      4.91 o
  -3   0   8        1.28        0.26      1.12 o
  -2   0   8       81.63       94.78      2.84 o
  -1   0   8      450.24      475.76      6.95 o
   0   0   8        6.08        4.24      0.89 o
   1   0   8       10.52        2.59      8.24 o
   2   0   8       21.18       24.42      5.59 o
   3   0   8       79.18       75.65      8.83 o
   4   0   8      179.04      147.59      3.47 o
   5   0   8      325.47      319.55      7.55 o
   6   0   8      163.63      170.26      5.36 o
   7   0   8       65.53       65.02      4.23 o
   8   0   8        3.02        0.66      2.51 o
   9   0   8        3.58        4.93      3.63 o
  10   0   8        0.52        3.36      3.82 o
 -13   1   8       22.26       17.36      7.06 o
 -12   1   8        8.24        9.12      6.47 o
 -11   1   8        3.15        9.12      5.88 o
 -10   1   8       11.42       11.47      3.95 o
  -9   1   8       95.44       85.73      5.09 o
  -8   1   8       35.73       38.13      4.46 o
  -7   1   8       16.28        9.79      3.57 o
  -6   1   8       21.35       21.14      2.49 o
  -5   1   8       11.69       11.83      2.19 o
  -4   1   8       26.51       22.08      2.08 o
  -3   1   8        1.53       -0.06      1.89 o
  -2   1   8      141.53      133.57      3.01 o
  -1   1   8       20.12       21.94      1.44 o
   0   1   8      153.63      135.87      3.17 o
   1   1   8      224.14      220.76      4.43 o
   2   1   8      748.85      734.71     11.53 o
   3   1   8      735.61      715.37     12.54 o
   4   1   8       45.94       41.89      3.09 o
   5   1   8       12.00       10.73      1.93 o
   6   1   8       63.70       60.04      3.31 o
   7   1   8       26.93       30.75      3.32 o
   8   1   8       78.07       91.46      4.63 o
   9   1   8       15.03        8.58      3.89 o
  10   1   8        3.98        0.90      4.05 o
 -13   2   8        1.61       -5.59      6.47 o
 -12   2   8       12.26       14.12      6.47 o
 -11   2   8        0.72        8.83      5.88 o
 -10   2   8       39.83       28.54      6.18 o
  -9   2   8        0.20        1.18      5.00 o
  -8   2   8       38.86       31.77      5.30 o
  -7   2   8        9.13        9.95      3.20 o
  -6   2   8      103.10       85.12      3.30 o
  -5   2   8       20.49       18.41      2.80 o
  -4   2   8      437.89      389.52      8.28 o
  -3   2   8      746.73      698.90      9.87 o
  -2   2   8      191.93      202.36      4.17 o
  -1   2   8      163.45      173.73      4.72 o
   0   2   8       43.99       47.07      1.85 o
   1   2   8       53.90       38.40      2.59 o
   2   2   8      342.97      315.87      6.56 o
   3   2   8        7.93       13.32      2.70 o
   4   2   8       35.13       35.31      3.53 o
   5   2   8        0.27       -1.09      3.24 o
   6   2   8       92.22       86.50      3.85 o
   7   2   8        0.69       -0.53      2.94 o
   8   2   8        4.60        7.06      4.12 o
   9   2   8        1.06        3.82      4.41 o
 -13   3   8        4.25        8.83      7.06 o
 -12   3   8        0.01       -6.18      6.18 o
 -11   3   8       16.22       13.53      6.18 o
 -10   3   8        2.26       20.89      5.88 o
  -9   3   8        5.00        0.29      5.00 o
  -8   3   8       17.59       15.89      5.30 o
  -7   3   8        4.56        1.76      3.33 o
  -6   3   8       23.30       19.78      3.24 o
  -5   3   8       94.91      109.24      4.64 o
  -4   3   8       73.81       72.37      3.51 o
  -3   3   8       87.19       88.63      3.51 o
  -2   3   8       69.74       61.11      3.18 o
  -1   3   8        2.67        4.33      2.06 o
   0   3   8        7.76        7.74      2.13 o
   1   3   8       50.36       44.66      3.11 o
   2   3   8       30.39       39.39      6.62 o
   3   3   8      182.47      182.41      7.94 o
   4   3   8       41.54       47.96      4.12 o
   5   3   8      170.11      176.87      6.57 o
   6   3   8       17.24       24.94      4.27 o
   7   3   8        2.83        3.92      2.51 o
   8   3   8        0.87        1.18      4.12 o
   9   3   8        2.86       10.30      4.71 o
 -13   4   8        3.43        5.59      6.77 o
 -12   4   8        5.34       12.06      6.47 o
 -11   4   8       13.83       16.48      6.18 o
 -10   4   8        0.02        0.88      5.59 o
  -9   4   8       64.67       60.31      6.47 o
  -8   4   8       30.13       24.13      5.59 o
  -7   4   8        0.75       -0.51      3.23 o
  -6   4   8        7.26        5.33      3.05 o
  -5   4   8       60.12       61.98      3.80 o
  -4   4   8        0.25       -0.28      2.19 o
  -3   4   8      897.09      862.15     14.11 o
  -2   4   8      240.83      230.23      5.69 o
  -1   4   8       68.80       62.66      3.03 o
   0   4   8        0.00       -2.34      2.34 o
   1   4   8       59.12       57.48      4.33 o
   2   4   8       83.17       77.94      4.45 o
   3   4   8       24.12       24.13      3.82 o
   4   4   8        0.09       -1.47      3.53 o
   5   4   8       15.37       18.97      3.32 o
   6   4   8        3.42        2.86      3.32 o
   7   4   8        4.39        4.41      4.12 o
   8   4   8       39.79       47.37      5.59 o
 -13   5   8       11.64       11.77      7.36 o
 -12   5   8        0.09        0.29      6.47 o
 -11   5   8        2.92       -4.12      5.88 o
 -10   5   8       19.90       21.48      6.18 o
  -9   5   8        9.58       19.71      5.88 o
  -8   5   8       49.83       40.31      5.88 o
  -7   5   8       12.89       17.95      5.00 o
  -6   5   8        0.00       -1.68      4.67 o
  -5   5   8        4.10        2.39      2.59 o
  -4   5   8        6.26        7.16      2.56 o
  -3   5   8       53.50       53.40      3.99 o
  -2   5   8       18.06       18.63      2.62 o
  -1   5   8      231.18      243.03      6.68 o
   0   5   8        0.46        4.02      3.21 o
   1   5   8       65.15       71.24      5.77 o
   2   5   8        4.81        4.02      3.21 o
   3   5   8       82.62       80.91      5.59 o
   4   5   8        2.21        6.47      4.12 o
   5   5   8        7.88        9.71      4.41 o
   6   5   8        5.73        6.47      4.41 o
   7   5   8       32.32       37.66      5.30 o
 -12   6   8       11.50       16.48      7.36 o
 -11   6   8       52.01       63.84      7.94 o
 -10   6   8       10.59        5.30      5.88 o
  -9   6   8       12.15       11.77      5.88 o
  -8   6   8       41.64       49.13      6.18 o
  -7   6   8        7.19        2.65      5.00 o
  -6   6   8        4.34       -2.66      3.26 o
  -5   6   8       61.11       58.39      4.10 o
  -4   6   8       39.00       39.42      3.67 o
  -3   6   8       11.18        6.47      3.06 o
  -2   6   8      105.87      114.50      8.54 o
  -1   6   8        4.00        5.68      3.06 o
   0   6   8       84.91       80.28      4.15 o
   1   6   8        1.05        1.53      3.08 o
   2   6   8       16.64       12.79      3.65 o
   3   6   8       25.79       27.16      3.92 o
   4   6   8        0.08       -4.12      4.12 o
   5   6   8        6.03        9.71      4.41 o
   6   6   8        5.22       -2.06      4.71 o
 -11   7   8       13.49        9.12      6.77 o
 -10   7   8       32.86       40.60      7.06 o
  -9   7   8       42.60       47.07      7.06 o
  -8   7   8        3.12        0.00      5.59 o
  -7   7   8       12.17       18.24      5.59 o
  -6   7   8        1.27        0.59      5.00 o
  -5   7   8       36.77       41.10      4.63 o
  -4   7   8        3.08       -3.74      3.74 o
  -3   7   8        0.48       -3.18      3.18 o
  -2   7   8        0.08        1.27      3.21 o
  -1   7   8        0.19        0.53      3.83 o
   0   7   8       78.29       86.92      4.63 o
   1   7   8       14.32        8.76      3.35 o
   2   7   8       10.26        9.18      6.18 o
   3   7   8        6.74        5.60      3.96 o
   4   7   8        4.03       -1.84      3.82 o
   5   7   8        0.15        0.37     10.44 o
 -10   8   8       36.62       24.71      7.36 o
  -9   8   8        4.75        1.18      6.18 o
  -8   8   8       18.79       15.00      6.18 o
  -7   8   8        9.84        1.77      5.59 o
  -6   8   8       15.24       23.54      5.88 o
  -5   8   8        0.49        9.41      5.30 o
  -4   8   8       14.14        7.65      5.00 o
  -3   8   8        2.03        2.07      3.96 o
  -2   8   8        8.68        6.05      3.84 o
  -1   8   8        0.05       -0.15      3.49 o
   0   8   8        7.04        6.32      4.89 o
   1   8   8      114.83      129.70     13.37 o
   2   8   8       23.42       24.39      4.45 o
   3   8   8        7.05        9.11      4.28 o
   4   8   8        2.57        4.59      6.03 o
  -9   9   8        3.47       -6.18      6.18 o
  -8   9   8        8.93        9.71      6.18 o
  -7   9   8       28.04       37.07      6.77 o
  -6   9   8        6.26        8.53      5.88 o
  -5   9   8       13.09       12.95      5.88 o
  -4   9   8        4.63       10.59      5.30 o
  -3   9   8       14.31       13.24      5.30 o
  -2   9   8       11.51       13.53      5.30 o
  -1   9   8        3.76        1.55      4.23 o
   0   9   8       45.28       42.45      5.03 o
   1   9   8        0.15        2.20      7.50 o
   2   9   8        3.77        4.41      4.54 o
  -7  10   8        9.09       -0.88      6.18 o
  -6  10   8       16.59       10.30      6.47 o
  -5  10   8       10.16       24.13      6.47 o
  -4  10   8        3.18        9.71      5.59 o
  -3  10   8        5.46       14.42      5.88 o
  -2  10   8        1.91       -2.35      5.59 o
  -1  10   8        2.43        1.47      5.30 o
  -2 -15   9        3.59        6.18      7.06 o
  -1 -15   9       13.69        9.71      7.06 o
   0 -15   9       16.15       24.42      7.06 o
   1 -15   9        0.05       -1.77      6.47 o
   2 -15   9        2.70        1.47      6.18 o
   3 -15   9        4.49        6.77      6.47 o
   4 -15   9       92.20       93.26      8.83 o
   5 -15   9       35.19       20.30      7.06 o
   6 -15   9       50.28       48.54      7.65 o
  -4 -14   9       13.91       19.42      7.36 o
  -3 -14   9        0.50       -1.47      6.47 o
  -2 -14   9        0.23       -2.06      6.18 o
  -1 -14   9        8.37        8.83      6.47 o
   0 -14   9        4.17       11.47      6.47 o
   1 -14   9        0.00       -5.88      5.88 o
   2 -14   9       95.08       85.91      7.94 o
   3 -14   9       26.07       32.95      6.47 o
   4 -14   9        9.00        1.77      5.88 o
   5 -14   9        0.39       -5.59      5.59 o
   6 -14   9        0.27       -1.77      5.88 o
   7 -14   9       12.46       24.42      6.77 o
  -5 -13   9        0.04       -2.94      6.77 o
  -4 -13   9        1.68       -6.18      6.18 o
  -3 -13   9       37.69       39.72      7.06 o
  -2 -13   9        0.00       -4.41      5.88 o
  -1 -13   9      134.04      138.57     10.59 o
   0 -13   9       61.91       66.20      7.36 o
   1 -13   9       56.79       44.72      6.77 o
   2 -13   9        3.11        2.94      5.59 o
   3 -13   9       99.68      101.21      8.24 o
   4 -13   9       46.84       58.25      6.77 o
   5 -13   9        9.24       15.89      5.88 o
   6 -13   9       15.29       22.07      5.88 o
   7 -13   9        5.15       10.59      5.88 o
   8 -13   9        0.73        0.00      5.88 o
   9 -13   9        2.20        2.35      6.18 o
  -6 -12   9       30.76       30.01      7.36 o
  -5 -12   9        2.69        6.47      6.47 o
  -4 -12   9       40.33       35.01      7.06 o
  -3 -12   9        6.75       -5.59      5.59 o
  -2 -12   9        3.89        5.00      5.59 o
  -1 -12   9        0.01       -1.77      5.30 o
   0 -12   9        4.28        5.88      5.59 o
   1 -12   9       79.27       90.62      7.36 o
   2 -12   9      186.64      213.60     11.18 o
   3 -12   9       55.17       59.72      6.47 o
   4 -12   9        8.32        4.41      5.00 o
   5 -12   9       13.23       15.00      5.30 o
   6 -12   9        2.98       -4.12      5.00 o
   7 -12   9       59.32       59.14      6.77 o
   8 -12   9       14.50        4.71      5.59 o
   9 -12   9        7.70       16.48      6.18 o
  -7 -11   9        4.40       -4.41      6.47 o
  -6 -11   9       39.19       34.72      7.06 o
  -5 -11   9       52.79       52.66      7.36 o
  -4 -11   9       48.45       41.78      6.77 o
  -3 -11   9       45.99       30.01      6.18 o
  -2 -11   9       11.88        9.41      5.59 o
  -1 -11   9        8.51       10.30      5.30 o
   0 -11   9      381.43      357.76     14.12 o
   1 -11   9      577.89      572.69     18.24 o
   2 -11   9       73.30       68.86      4.77 o
   3 -11   9       46.78       40.56      4.23 o
   4 -11   9       10.82       10.67      7.06 o
   5 -11   9       86.14       79.73      6.47 o
   6 -11   9       28.89       25.30      5.30 o
   7 -11   9       12.24       18.83      5.30 o
   8 -11   9        0.49        1.77      5.30 o
   9 -11   9        2.25        3.82      5.59 o
  10 -11   9        1.83        6.47      6.18 o
  -8 -10   9        3.82        4.12      6.47 o
  -7 -10   9       15.38       16.77      6.77 o
  -6 -10   9       44.94       41.91      4.89 o
  -5 -10   9       40.62       51.18      7.21 o
  -4 -10   9       12.86       17.35      4.05 o
  -3 -10   9        4.20        7.50      3.74 o
  -2 -10   9       47.34       38.54      5.88 o
  -1 -10   9      132.86      129.75      9.12 o
   0 -10   9       60.62       57.08      6.18 o
   1 -10   9      102.38      108.07      8.53 o
   2 -10   9      105.90      108.55      6.28 o
   3 -10   9        8.73        0.64      3.46 o
   4 -10   9       22.57       18.49      4.12 o
   5 -10   9       92.55       86.25      9.12 o
   6 -10   9        3.96       -4.41      4.41 o
   7 -10   9       11.04        3.82      4.71 o
   8 -10   9       13.14        3.24      5.00 o
   9 -10   9        2.64       -5.00      5.00 o
  10 -10   9        4.69       10.59      5.88 o
  11 -10   9        5.55       -1.47      5.88 o
  -9  -9   9       26.38       10.00      7.06 o
  -8  -9   9       52.79       56.57      9.41 o
  -7  -9   9       11.24       12.50      4.37 o
  -6  -9   9        0.03       -1.18      3.84 o
  -5  -9   9        3.68       -0.28      3.64 o
  -4  -9   9       18.16       17.03      3.84 o
  -3  -9   9      107.85       98.16     11.62 o
  -2  -9   9       38.27       37.32      7.80 o
  -1  -9   9       20.18       17.36      4.71 o
   0  -9   9       44.71       49.72      5.59 o
   1  -9   9      642.84      645.55     15.55 o
   2  -9   9       23.85       18.27      6.62 o
   3  -9   9      184.66      171.95      5.93 o
   4  -9   9       13.06        8.48      4.73 o
   5  -9   9       20.33       25.00      3.92 o
   6  -9   9       14.95       11.47      4.41 o
   7  -9   9        5.75        7.36      4.41 o
   8  -9   9        5.44       -2.06      4.71 o
   9  -9   9        3.84        2.65      5.00 o
  10  -9   9       34.24       47.07      6.18 o
  11  -9   9       14.28       13.83      5.88 o
 -10  -8   9        6.46        0.59      6.47 o
  -9  -8   9       14.56        9.37      4.47 o
  -8  -8   9        1.29        0.88      4.16 o
  -7  -8   9        0.18       -0.88      5.00 o
  -6  -8   9        0.03        0.20      3.84 o
  -5  -8   9        8.14        3.08      3.64 o
  -4  -8   9      220.35      220.34     10.59 o
  -3  -8   9       27.27       25.35      3.54 o
  -2  -8   9      148.49      146.82      6.65 o
  -1  -8   9      406.79      417.26     27.36 o
   0  -8   9      824.73      823.79     24.71 o
   1  -8   9       89.31       82.17      4.51 o
   2  -8   9       11.54       12.88      2.92 o
   3  -8   9      144.61      135.60      5.52 o
   4  -8   9       11.57       16.60      3.64 o
   5  -8   9      149.62      146.56      5.80 o
   6  -8   9        6.14        3.88      3.43 o
   7  -8   9        1.17        2.06      4.41 o
   8  -8   9      104.30      112.09      8.24 o
   9  -8   9        0.43        3.24      4.71 o
  10  -8   9        3.28        7.06      5.00 o
  11  -8   9       94.15      102.97      7.94 o
 -10  -7   9       56.87       56.94      8.42 o
  -9  -7   9        5.06        1.66      3.28 o
  -8  -7   9        6.01        4.27      3.95 o
  -7  -7   9      154.96      155.37     11.03 o
  -6  -7   9        5.72        3.64      3.82 o
  -5  -7   9       13.58       14.69      3.64 o
  -4  -7   9       54.79       55.72      4.05 o
  -3  -7   9        2.58        6.66      3.01 o
  -2  -7   9       38.58       34.13      3.12 o
  -1  -7   9        2.34        2.06      2.59 o
   0  -7   9       54.70       56.76      3.38 o
   1  -7   9       47.26       43.89      3.59 o
   2  -7   9       69.73       68.86      3.89 o
   3  -7   9        0.24       -2.48      2.48 o
   4  -7   9      236.41      220.41      6.29 o
   5  -7   9       47.49       40.88      3.27 o
   6  -7   9       11.89       17.18      3.37 o
   7  -7   9       73.74       72.80      4.57 o
   8  -7   9       16.34       11.77      4.41 o
   9  -7   9       12.39        9.41      4.71 o
  10  -7   9       62.62       68.55      6.47 o
  11  -7   9       37.30       33.25      5.88 o
 -11  -6   9        0.64       -6.18      6.18 o
 -10  -6   9        1.59        0.79      4.26 o
  -9  -6   9       98.03      104.64      4.92 o
  -8  -6   9       48.44       48.71      3.68 o
  -7  -6   9       59.06       45.11      4.37 o
  -6  -6   9       64.45       39.71      9.41 o
  -5  -6   9        4.10        0.14      3.22 o
  -4  -6   9      207.73      210.04      8.97 o
  -3  -6   9      204.34      208.75      6.87 o
  -2  -6   9      164.88      150.31      5.51 o
  -1  -6   9      252.06      241.24      6.66 o
   0  -6   9       11.84        6.25      1.72 o
   1  -6   9        6.46        2.81      3.09 o
   2  -6   9      145.37      135.82      3.88 o
   3  -6   9      177.03      175.10      6.46 o
   4  -6   9      332.33      300.40      8.12 o
   5  -6   9       29.91       31.70      2.92 o
   6  -6   9        4.80        4.34      5.00 o
   7  -6   9       37.34       32.17      3.59 o
   8  -6   9        0.86        1.00      3.43 o
   9  -6   9       34.09       30.98      4.14 o
  10  -6   9        1.20       -0.59      4.71 o
  11  -6   9       10.51        8.83      5.30 o
 -12  -5   9       23.52       15.89      7.06 o
 -11  -5   9        2.84       -0.29      6.47 o
 -10  -5   9        5.03        4.57      5.74 o
  -9  -5   9       12.46        6.04      3.94 o
  -8  -5   9        2.42       -0.47      3.00 o
  -7  -5   9       43.94       30.74      3.17 o
  -6  -5   9       87.52       73.63      3.32 o
  -5  -5   9        1.92        1.57      2.59 o
  -4  -5   9      595.81      588.55     11.19 o
  -3  -5   9      583.20      610.66     11.25 o
  -2  -5   9      731.69      685.48     14.25 o
  -1  -5   9      633.62      694.89     11.66 o
   0  -5   9        9.16        5.92      1.73 o
   1  -5   9       63.46       60.90      3.44 o
   2  -5   9      432.74      427.65      7.10 o
   3  -5   9       15.62       14.14      1.70 o
   4  -5   9       73.07       70.20      3.09 o
   5  -5   9      455.30      425.62      7.93 o
   6  -5   9       37.51       44.03      3.07 o
   7  -5   9       50.44       48.68      3.41 o
   8  -5   9       23.86       20.33      3.20 o
   9  -5   9        5.57        2.29      3.52 o
  10  -5   9       25.96       31.77      5.00 o
  11  -5   9       26.02       40.60      5.88 o
 -12  -4   9        1.27       -3.82      6.47 o
 -11  -4   9        7.30       18.24      6.47 o
 -10  -4   9        0.40        0.77      4.05 o
  -9  -4   9        7.07        8.22      6.03 o
  -8  -4   9       22.22       20.49      5.15 o
  -7  -4   9      124.35      114.76      6.23 o
  -6  -4   9      142.49      151.27      4.98 o
  -5  -4   9       86.02       78.59      3.27 o
  -4  -4   9        2.24        1.27      1.79 o
  -3  -4   9      643.83      648.75      9.89 o
  -2  -4   9      237.74      223.28      4.40 o
  -1  -4   9       54.16       54.21      2.27 o
   0  -4   9      166.97      160.98      5.95 o
   1  -4   9       59.46       52.96      2.17 o
   2  -4   9        0.12       -0.93      1.19 o
   3  -4   9       48.88       43.77      1.66 o
   4  -4   9      161.42      162.04      5.27 o
   5  -4   9      158.92      158.72      4.85 o
   6  -4   9      153.91      153.59      4.50 o
   7  -4   9       34.85       37.51      2.67 o
   8  -4   9        0.26       -3.18      4.71 o
   9  -4   9        7.84       10.30      3.69 o
  10  -4   9        0.38        7.18      3.82 o
  11  -4   9       11.10       14.71      5.00 o
 -13  -3   9       14.38       13.24      7.36 o
 -12  -3   9        0.69       -0.59      6.47 o
 -11  -3   9       10.22        1.18      6.18 o
 -10  -3   9       34.97       37.27      4.47 o
  -9  -3   9        0.13        5.35      3.73 o
  -8  -3   9        0.21       -3.43      3.43 o
  -7  -3   9       48.59       41.80      3.38 o
  -6  -3   9        2.45        8.20      2.68 o
  -5  -3   9       23.19       19.46      2.51 o
  -4  -3   9       19.78       16.47      2.22 o
  -3  -3   9       54.79       50.57      2.48 o
  -2  -3   9      204.33      179.51      3.77 o
  -1  -3   9      107.75       91.22      3.24 o
   0  -3   9      795.34      825.23     12.29 o
   1  -3   9      321.66      316.66      5.19 o
   2  -3   9        9.18        9.10      3.81 o
   3  -3   9      140.02      123.19      4.42 o
   4  -3   9        5.43        3.64      1.46 o
   5  -3   9        0.01       -1.64      1.81 o
   6  -3   9       47.28       46.15      2.59 o
   7  -3   9       50.96       52.84      2.75 o
   8  -3   9       55.94       57.35      3.09 o
   9  -3   9      129.41      153.67      5.20 o
  10  -3   9       51.73       60.53      4.81 o
  11  -3   9        7.01        2.61      7.21 o
 -13  -2   9       45.40       43.84      7.94 o
 -12  -2   9        5.24        5.88      6.47 o
 -11  -2   9       32.19       32.36      6.77 o
 -10  -2   9       33.76       25.01      6.18 o
  -9  -2   9        2.57        5.33      4.71 o
  -8  -2   9        0.38       -1.86      3.22 o
  -7  -2   9       13.03        8.40      2.92 o
  -6  -2   9       77.42       74.13      3.55 o
  -5  -2   9       29.13       19.39      2.48 o
  -4  -2   9       56.62       43.39      2.80 o
  -3  -2   9      103.60       94.09      2.73 o
  -2  -2   9        1.06        4.21      1.42 o
  -1  -2   9       47.51       54.81      1.95 o
   0  -2   9      184.30      175.86      3.31 o
   1  -2   9        0.00        0.59      2.34 o
   2  -2   9       36.13       33.77      5.15 o
   3  -2   9      204.36      196.09      8.95 o
   4  -2   9      151.52      152.87      5.38 o
   5  -2   9      450.05      426.65      6.32 o
   6  -2   9       10.95       12.49      2.04 o
   7  -2   9        0.84        4.67      2.20 o
   8  -2   9      107.79      114.27      5.98 o
   9  -2   9       20.26       23.83      2.96 o
  10  -2   9        0.64        1.43      3.78 o
  11  -2   9        1.21       -1.59      4.05 o
 -13  -1   9       35.51       47.07      8.24 o
 -12  -1   9        5.79       12.95      6.77 o
 -11  -1   9        0.00        4.12      5.88 o
 -10  -1   9        3.23       -0.29      5.59 o
  -9  -1   9        9.05        6.18      5.30 o
  -8  -1   9       66.46       55.08      4.41 o
  -7  -1   9       98.26       93.16      4.21 o
  -6  -1   9        7.68        9.11      2.42 o
  -5  -1   9      224.36      217.14      5.12 o
  -4  -1   9       15.22       13.83      1.94 o
  -3  -1   9        1.72        1.92      1.38 o
  -2  -1   9       13.57       10.52      1.46 o
  -1  -1   9        0.75       -0.33      1.14 o
   0  -1   9      156.94      153.83      3.36 o
   1  -1   9       35.92       31.19      5.88 o
   2  -1   9       94.26       68.35      9.27 o
   3  -1   9      169.27      165.20      8.95 o
   4  -1   9      556.56      563.73     14.06 o
   5  -1   9      183.58      180.23      8.22 o
   6  -1   9        1.53        3.95      2.04 o
   7  -1   9       39.03       44.03      2.76 o
   8  -1   9       10.46        9.77      2.57 o
   9  -1   9        5.46        9.91      3.81 o
  10  -1   9       20.72       24.87      4.15 o
 -13   0   9        3.96        4.12      7.06 o
 -12   0   9       26.07       24.13      7.06 o
 -11   0   9        6.33       11.77      6.18 o
 -10   0   9       15.24       14.42      5.88 o
  -9   0   9      269.42      269.20     12.36 o
  -8   0   9        0.82       -3.21      3.81 o
  -7   0   9        8.18        7.74      3.20 o
  -6   0   9        5.30        3.28      2.89 o
  -5   0   9       62.09       69.37      4.24 o
  -4   0   9       25.60       23.29      3.76 o
  -3   0   9      573.38      568.93      7.90 o
  -2   0   9        0.28        0.10      1.36 o
  -1   0   9       46.84       55.41      1.90 o
   0   0   9       59.38       63.08      2.06 o
   1   0   9      271.30      252.83      9.77 o
   2   0   9       26.31       24.20      4.71 o
   3   0   9      466.20      431.41     13.73 o
   4   0   9       34.44       36.24      3.68 o
   5   0   9       89.71       87.44      3.59 o
   6   0   9        1.59       -2.27      2.27 o
   7   0   9        6.53        5.16      2.51 o
   8   0   9      112.08      137.45      8.03 o
   9   0   9        8.79        6.88      5.30 o
  10   0   9        0.06        4.65      3.89 o
 -13   1   9        0.08        3.24      6.77 o
 -12   1   9        8.25       17.36      6.47 o
 -11   1   9       41.89       22.07      6.47 o
 -10   1   9        1.60        6.47      5.59 o
  -9   1   9        2.89        5.88      5.30 o
  -8   1   9        3.46        1.29      7.50 o
  -7   1   9       17.12       14.55      5.38 o
  -6   1   9        3.39        2.62      2.85 o
  -5   1   9       16.65       12.56      2.81 o
  -4   1   9      554.86      537.66     12.73 o
  -3   1   9       74.99       77.65      3.45 o
  -2   1   9      253.71      259.22      4.34 o
  -1   1   9       75.59       72.69      2.65 o
   0   1   9       42.24       49.15      2.91 o
   1   1   9       62.18       64.78      2.56 o
   2   1   9      314.16      289.26      6.93 o
   3   1   9        1.75        1.60      1.42 o
   4   1   9        0.09        1.85      3.03 o
   5   1   9        2.94        3.06      2.12 o
   6   1   9        7.85        8.18      3.87 o
   7   1   9        0.00        1.29      2.65 o
   8   1   9        3.37        1.34      2.87 o
   9   1   9        0.23       -3.22      3.63 o
 -13   2   9        0.03       -0.59      6.47 o
 -12   2   9        0.71        3.24      6.18 o
 -11   2   9        7.66        0.88      5.88 o
 -10   2   9       27.03       15.59      5.88 o
  -9   2   9       14.17       13.83      5.30 o
  -8   2   9        7.59        5.59      4.71 o
  -7   2   9       91.92       87.22      4.37 o
  -6   2   9       14.79       15.29      3.10 o
  -5   2   9       30.63       32.25      3.20 o
  -4   2   9      257.46      243.66      6.92 o
  -3   2   9      121.74      116.79      4.88 o
  -2   2   9      254.25      257.20      5.73 o
  -1   2   9       31.07       34.52      2.41 o
   0   2   9       27.94       32.03      1.81 o
   1   2   9        0.17        1.60      1.72 o
   2   2   9       74.20       79.07      4.62 o
   3   2   9        5.34        1.00      2.47 o
   4   2   9        8.94        7.98      4.27 o
   5   2   9        7.59        4.87      2.46 o
   6   2   9      105.94      114.01      8.42 o
   7   2   9        4.57        9.18      2.93 o
   8   2   9        1.60        0.06      3.47 o
   9   2   9        1.18       -3.68      3.68 o
 -13   3   9       10.69       11.47      7.06 o
 -12   3   9        0.87        5.00      6.47 o
 -11   3   9       14.27       13.24      6.18 o
 -10   3   9       57.20       35.89      6.47 o
  -9   3   9       54.27       64.43      6.77 o
  -8   3   9       65.58       53.55      6.18 o
  -7   3   9       12.28        9.52      3.34 o
  -6   3   9       53.18       53.96      3.80 o
  -5   3   9      186.71      183.71      6.02 o
  -4   3   9      197.76      176.48      6.58 o
  -3   3   9      270.37      279.43      6.37 o
  -2   3   9        1.69        3.20      2.32 o
  -1   3   9       20.54       17.57      2.40 o
   0   3   9      220.86      233.21      5.53 o
   1   3   9      199.36      212.79      8.44 o
   2   3   9       74.04       72.44      4.81 o
   3   3   9       36.27       32.53      3.26 o
   4   3   9        2.21       -1.80      2.96 o
   5   3   9        3.97        2.93      2.98 o
   6   3   9       59.17       68.92      3.02 o
   7   3   9       12.08       11.80      3.71 o
   8   3   9        0.30        2.94      3.71 o
 -13   4   9       65.95       72.96      8.83 o
 -12   4   9        5.15        9.41      6.47 o
 -11   4   9       17.84       27.36      6.47 o
 -10   4   9       15.74       14.42      5.88 o
  -9   4   9       15.01        9.41      5.59 o
  -8   4   9       23.59       22.36      5.59 o
  -7   4   9        7.35        9.28      3.38 o
  -6   4   9       34.65       43.66      3.69 o
  -5   4   9        3.65        3.31      2.63 o
  -4   4   9       81.02       78.40      3.50 o
  -3   4   9        5.03        8.31      2.61 o
  -2   4   9       20.04       14.37      2.57 o
  -1   4   9        2.62        1.13      2.41 o
   0   4   9      313.22      323.90      6.90 o
   1   4   9        9.86        8.79      2.73 o
   2   4   9       18.27       16.57      2.92 o
   3   4   9       20.72       22.75      4.41 o
   4   4   9       27.69       30.43      3.73 o
   5   4   9       13.30       13.79      4.24 o
   6   4   9       21.94       26.80      3.97 o
   7   4   9        1.58       -2.76      2.76 o
 -12   5   9       48.97       66.49      8.53 o
 -11   5   9       18.82       12.06      6.47 o
 -10   5   9        5.76       -2.35      5.59 o
  -9   5   9        0.54        0.00      5.30 o
  -8   5   9       44.57       40.31      6.18 o
  -7   5   9      254.11      231.84     11.18 o
  -6   5   9       74.79       85.55      4.41 o
  -5   5   9        0.09       -0.20      4.35 o
  -4   5   9       33.76       33.35      2.94 o
  -3   5   9        5.19        4.12      2.59 o
  -2   5   9        6.43        3.73      2.55 o
  -1   5   9        8.27        3.70      5.86 o
   0   5   9        0.63        1.09      3.77 o
   1   5   9      137.27      148.63      5.62 o
   2   5   9        0.14        2.49      2.97 o
   3   5   9       72.22       84.59      4.23 o
   4   5   9       11.14       10.74      4.85 o
   5   5   9       18.14       15.24      3.95 o
   6   5   9        2.43       -3.50     11.77 o
 -11   6   9        0.01       -2.65      6.18 o
 -10   6   9        4.02       20.30      6.47 o
  -9   6   9        4.63       11.77      5.88 o
  -8   6   9        0.31       -3.82      5.00 o
  -7   6   9       56.92       50.02      6.18 o
  -6   6   9      131.98      130.92      9.12 o
  -5   6   9       66.43       64.21      4.77 o
  -4   6   9       33.73       38.39      3.82 o
  -3   6   9        0.55       -3.49      3.49 o
  -2   6   9        0.02        0.49      3.63 o
  -1   6   9        6.80        4.81      3.11 o
   0   6   9       91.31       96.04      4.95 o
   1   6   9        2.82        1.48      3.09 o
   2   6   9       22.57       26.62      3.60 o
   3   6   9       31.08       37.24      3.79 o
   4   6   9        0.51       -2.40      3.35 o
   5   6   9       32.80       27.24      4.50 o
 -11   7   9        3.80        2.94      6.77 o
 -10   7   9       31.16       25.01      7.06 o
  -9   7   9        4.09        5.59      5.88 o
  -8   7   9        1.22        1.47      5.59 o
  -7   7   9        0.48       -2.35      5.30 o
  -6   7   9        3.20        5.00      5.30 o
  -5   7   9        3.54        6.47      5.00 o
  -4   7   9        8.56       11.17      6.77 o
  -3   7   9       38.66       34.41      3.88 o
  -2   7   9       56.51       56.45      7.50 o
  -1   7   9       15.76       22.08      5.27 o
   0   7   9       71.86       82.57      4.66 o
   1   7   9       56.94       61.80      4.20 o
   2   7   9       40.83       41.75      7.00 o
   3   7   9        0.72        6.79      3.60 o
   4   7   9       10.43       10.31      7.84 o
 -10   8   9        3.91       -6.47      6.47 o
  -9   8   9        2.45        2.06      6.18 o
  -8   8   9       15.77        6.47      6.18 o
  -7   8   9        1.22       -0.29      5.59 o
  -6   8   9       20.00       14.12      5.88 o
  -5   8   9       18.45       23.54      5.88 o
  -4   8   9        2.10       -0.29      5.00 o
  -3   8   9        8.45        5.48      4.14 o
  -2   8   9        0.15        5.24      3.61 o
  -1   8   9        6.29        8.26      3.73 o
   0   8   9        2.16        7.35      4.65 o
   1   8   9       23.31       26.83      4.08 o
   2   8   9        0.15       -0.20      3.79 o
  -8   9   9        2.05        0.59      6.47 o
  -7   9   9        8.25        9.71      6.18 o
  -6   9   9        2.46        2.06      5.59 o
  -5   9   9       10.95        6.77      5.88 o
  -4   9   9       31.26       28.54      6.18 o
  -3   9   9        9.50       17.36      5.59 o
  -2   9   9       33.53       26.77      5.88 o
  -1   9   9        0.67       -4.71      4.71 o
   0   9   9       29.52       28.00      4.84 o
  -1 -15  10        0.23       -6.47      6.47 o
   0 -15  10       36.95       41.19      7.65 o
   1 -15  10       34.75       28.54      7.06 o
   2 -15  10       20.66        9.71      6.77 o
   3 -15  10        2.00       -2.65      5.88 o
   4 -15  10        9.57       17.95      6.47 o
   5 -15  10        0.18        1.47      6.47 o
  -4 -14  10        0.07       -6.47      6.47 o
  -3 -14  10       28.58       20.59      7.06 o
  -2 -14  10        1.74        3.24      6.47 o
  -1 -14  10       37.50       31.19      7.06 o
   0 -14  10        4.57        6.18      6.18 o
   1 -14  10        0.87        3.24      5.88 o
   2 -14  10        0.09       -0.59      5.88 o
   3 -14  10       51.57       50.60      7.06 o
   4 -14  10        0.02       -3.82      5.59 o
   5 -14  10        4.02        4.12      5.88 o
   6 -14  10        7.05       17.65      6.18 o
   7 -14  10        1.47        0.00      5.88 o
  -6 -13  10        0.64       -0.29      7.06 o
  -5 -13  10       10.29       15.00      7.06 o
  -4 -13  10        0.12       -6.18      6.18 o
  -3 -13  10        0.03        3.24      6.18 o
  -2 -13  10       26.36       27.36      6.77 o
  -1 -13  10        3.43       -4.41      5.88 o
   0 -13  10       46.81       59.72      7.06 o
   1 -13  10       65.24       64.43      7.36 o
   2 -13  10       35.86       30.60      6.18 o
   3 -13  10      111.35      109.15      8.24 o
   4 -13  10       67.91       64.43      7.06 o
   5 -13  10        7.87        5.59      5.59 o
   6 -13  10       31.38       35.89      6.47 o
   7 -13  10        8.88       15.59      5.88 o
   8 -13  10       29.81       35.60      6.77 o
  -7 -12  10       27.75       31.19      7.94 o
  -6 -12  10        7.64       17.06      7.06 o
  -5 -12  10        0.06        2.35      6.47 o
  -4 -12  10       14.96        5.59      6.18 o
  -3 -12  10        7.30        0.59      5.88 o
  -2 -12  10        1.63       -5.59      5.59 o
  -1 -12  10       24.44       26.48      6.18 o
   0 -12  10       48.63       44.11      4.77 o
   1 -12  10       97.89      110.92      7.94 o
   2 -12  10       47.28       58.55      6.47 o
   3 -12  10        3.60        3.53      5.00 o
   4 -12  10       18.45       15.89      5.30 o
   5 -12  10       61.60       57.37      6.18 o
   6 -12  10       28.89       32.07      5.88 o
   7 -12  10        2.17        7.65      5.30 o
   8 -12  10        1.09        9.41      5.59 o
   9 -12  10        0.09       10.00      5.88 o
  -8 -11  10       25.58       12.95      7.36 o
  -7 -11  10       14.43       19.12      7.06 o
  -6 -11  10        2.25        8.53      6.47 o
  -5 -11  10        1.74        0.59      5.88 o
  -4 -11  10        2.26       -3.24      5.59 o
  -3 -11  10        9.36        7.36      5.59 o
  -2 -11  10        0.73        0.29      5.30 o
  -1 -11  10       65.81       54.13      6.47 o
   0 -11  10        0.15       -3.17      8.68 o
   1 -11  10       10.30       15.97      3.96 o
   2 -11  10      200.77      211.49      8.04 o
   3 -11  10       47.59       44.52      4.44 o
   4 -11  10       96.21       98.31      9.12 o
   5 -11  10        1.04       -4.87     10.59 o
   6 -11  10        3.51        5.30      4.71 o
   7 -11  10       23.20       22.07      5.59 o
   8 -11  10        1.99        0.88      5.00 o
   9 -11  10        8.06        7.06      5.59 o
  10 -11  10        2.89        5.59      5.88 o
  -9 -10  10        5.44        3.24      7.06 o
  -8 -10  10       44.49       50.60      7.94 o
  -7 -10  10       16.00       14.71      6.77 o
  -6 -10  10       41.57       26.77      6.77 o
  -5 -10  10       53.53       51.78      7.06 o
  -4 -10  10       28.54       27.66      6.18 o
  -3 -10  10        3.61        0.29      5.00 o
  -2 -10  10        0.04       -3.53      4.71 o
  -1 -10  10      199.57      195.36     10.59 o
   0 -10  10      550.92      564.00     18.83 o
   1 -10  10       31.93       26.36      5.15 o
   2 -10  10       30.63       26.77      3.96 o
   3 -10  10       51.21       47.89      4.24 o
   4 -10  10        0.04       -2.26      7.65 o
   5 -10  10      156.44      148.51      7.12 o
   6 -10  10      155.02      153.87      8.83 o
   7 -10  10        0.10       -1.18      4.71 o
   8 -10  10        1.78       -0.29      4.71 o
   9 -10  10       23.43       26.77      5.59 o
  10 -10  10        2.32       -1.18      5.59 o
 -10  -9  10        2.86       -6.77      6.77 o
  -9  -9  10        0.07       -5.59      6.77 o
  -8  -9  10       65.45       60.31      7.94 o
  -7  -9  10        0.06        9.12      5.88 o
  -6  -9  10       19.81       15.00      5.88 o
  -5  -9  10       26.30       20.89      5.88 o
  -4  -9  10        3.61        3.82      5.30 o
  -3  -9  10        0.01       -2.35      4.71 o
  -2  -9  10       12.51       17.95      5.00 o
  -1  -9  10       47.59       47.07      5.59 o
   0  -9  10        0.06       -1.18      4.41 o
   1  -9  10      107.67      106.36      6.22 o
   2  -9  10       26.74       30.26      3.96 o
   3  -9  10        0.10        2.82      3.00 o
   4  -9  10      225.24      225.81      6.87 o
   5  -9  10        0.35        0.86      3.53 o
   6  -9  10        2.28       -3.53      4.12 o
   7  -9  10        9.92       11.18      4.41 o
   8  -9  10       10.24        6.77      4.71 o
   9  -9  10        1.35       10.59      5.00 o
  10  -9  10       18.72       24.42      5.88 o
 -10  -8  10       20.09       13.24      7.06 o
  -9  -8  10        7.86        9.71      6.47 o
  -8  -8  10        9.37        9.41      6.18 o
  -7  -8  10        0.12        4.12      5.59 o
  -6  -8  10       17.51       15.00      5.59 o
  -5  -8  10      361.67      350.70     14.12 o
  -4  -8  10        7.55       12.06      5.00 o
  -3  -8  10      132.33      133.57      8.83 o
  -2  -8  10       89.45       64.73      5.59 o
  -1  -8  10        0.52        4.12      4.12 o
   0  -8  10      429.42      452.50     15.30 o
   1  -8  10        0.05       -3.11      3.68 o
   2  -8  10       21.21       21.24      3.14 o
   3  -8  10        0.03       -0.40      2.82 o
   4  -8  10      145.24      135.73      5.47 o
   5  -8  10       20.57       22.80      3.24 o
   6  -8  10       66.48       65.12      4.35 o
   7  -8  10       23.21       24.71      4.71 o
   8  -8  10       11.24        7.65      4.71 o
   9  -8  10        0.07       -4.12      4.71 o
  10  -8  10       33.28       38.84      5.88 o
  11  -8  10        2.41        3.53      5.30 o
 -11  -7  10        2.73        1.18      6.77 o
 -10  -7  10        5.10        2.65      6.47 o
  -9  -7  10       18.70       15.59      6.18 o
  -8  -7  10        1.78        0.29      5.59 o
  -7  -7  10      155.98      141.52     10.59 o
  -6  -7  10       24.79       20.01      5.59 o
  -5  -7  10        2.13        4.71      5.00 o
  -4  -7  10      182.17      176.23     10.00 o
  -3  -7  10       89.98       73.55      5.88 o
  -2  -7  10      347.84      320.98     12.06 o
  -1  -7  10     1043.97     1055.63     30.30 o
   0  -7  10      205.74      220.62      7.55 o
   1  -7  10        0.95       -1.91      3.03 o
   2  -7  10      381.25      388.59      8.48 o
   3  -7  10       74.94       67.96      3.49 o
   4  -7  10       10.48        8.05      3.91 o
   5  -7  10        4.22        5.59      3.40 o
   6  -7  10        3.97        2.67      3.38 o
   7  -7  10       23.72       33.06      3.86 o
   8  -7  10       52.06       62.37      5.59 o
   9  -7  10        1.27       -0.59      4.41 o
  10  -7  10       21.77       19.71      5.30 o
  11  -7  10        4.84        8.53      5.30 o
 -12  -6  10        6.61        4.12      7.36 o
 -11  -6  10        0.00       -6.47      6.47 o
 -10  -6  10        0.10       -5.88      6.18 o
  -9  -6  10        1.35        5.00      5.59 o
  -8  -6  10       69.46       59.72      6.77 o
  -7  -6  10       27.03       27.95      5.88 o
  -6  -6  10       55.10       39.13      5.88 o
  -5  -6  10       13.78       11.18      5.00 o
  -4  -6  10       99.67      107.39      8.24 o
  -3  -6  10       39.38       36.48      4.71 o
  -2  -6  10      521.36      521.93     16.48 o
  -1  -6  10        2.10       -1.47      3.24 o
   0  -6  10       54.28       49.81      6.77 o
   1  -6  10      175.73      184.09      6.63 o
   2  -6  10      239.00      243.34      6.30 o
   3  -6  10       12.76       11.52      2.62 o
   4  -6  10       61.56       61.99      3.21 o
   5  -6  10       17.78       13.80      2.57 o
   6  -6  10      152.86      164.98      9.56 o
   7  -6  10        1.31        2.54      3.38 o
   8  -6  10        0.58        3.83      3.25 o
   9  -6  10        2.43        6.08      3.70 o
  10  -6  10       46.20       61.20      6.18 o
  11  -6  10       14.51       14.71      5.30 o
 -12  -5  10      102.04      130.04     10.30 o
 -11  -5  10        2.96       -0.59      6.47 o
 -10  -5  10       21.96       21.48      6.47 o
  -9  -5  10       11.44        0.29      5.59 o
  -8  -5  10        0.22       -5.00      5.00 o
  -7  -5  10       37.56       34.42      5.59 o
  -6  -5  10      196.34      175.60      7.92 o
  -5  -5  10        3.00        5.51      3.53 o
  -4  -5  10       41.69       42.33      3.96 o
  -3  -5  10      103.30      101.61      5.74 o
  -2  -5  10       76.74       62.60      3.74 o
  -1  -5  10      100.88       89.18      4.37 o
   0  -5  10        3.18        4.57      1.86 o
   1  -5  10      318.69      318.97      6.60 o
   2  -5  10        1.91       -0.55      1.53 o
   3  -5  10      130.39      132.63      3.60 o
   4  -5  10       94.24       92.92      4.05 o
   5  -5  10       16.78       14.27      2.37 o
   6  -5  10        4.85        6.21      2.51 o
   7  -5  10       15.99       15.95      2.86 o
   8  -5  10       17.87       14.03      3.07 o
   9  -5  10       74.74       82.32      5.59 o
  10  -5  10       45.73       43.25      5.59 o
  11  -5  10       56.66       64.14      6.47 o
 -12  -4  10        2.45        0.88      6.77 o
 -11  -4  10        0.03       -3.53      6.18 o
 -10  -4  10        0.16       -3.53      5.59 o
  -9  -4  10       67.06       48.84      6.77 o
  -8  -4  10       73.95       54.72      6.47 o
  -7  -4  10        1.08        6.47      4.71 o
  -6  -4  10       10.09        4.95      5.59 o
  -5  -4  10       31.90       30.03      3.81 o
  -4  -4  10      235.44      241.14     10.74 o
  -3  -4  10       44.27       35.75      3.32 o
  -2  -4  10      310.20      317.57      6.62 o
  -1  -4  10       29.67       26.10      1.96 o
   0  -4  10       10.28       12.37      1.69 o
   1  -4  10      268.20      256.82      4.76 o
   2  -4  10      205.60      215.84      4.17 o
   3  -4  10      126.52      119.48      5.53 o
   4  -4  10      594.49      577.65      8.40 o
   5  -4  10      121.33      123.46      4.60 o
   6  -4  10       20.19       19.19      2.16 o
   7  -4  10       63.94       65.94      3.49 o
   8  -4  10        0.06       -2.36      2.36 o
   9  -4  10        6.70       11.57      2.77 o
  10  -4  10        4.40        4.58      3.82 o
 -13  -3  10       19.15       15.30      7.65 o
 -12  -3  10       41.86       51.49      7.94 o
 -11  -3  10      135.70      160.34     11.77 o
 -10  -3  10        5.42        6.18      5.88 o
  -9  -3  10       88.37       80.61      7.36 o
  -8  -3  10       16.81        5.00      5.30 o
  -7  -3  10       53.98       49.03      5.30 o
  -6  -3  10       17.07       14.05      3.74 o
  -5  -3  10      224.20      206.33      7.63 o
  -4  -3  10      915.21      984.19     20.93 o
  -3  -3  10       60.40       55.47      3.32 o
  -2  -3  10      481.41      467.63      8.63 o
  -1  -3  10      102.03       89.72      3.06 o
   0  -3  10      326.54      303.94      6.07 o
   1  -3  10       37.89       27.88      3.48 o
   2  -3  10       11.30       11.94      4.23 o
   3  -3  10        4.51        5.35      2.30 o
   4  -3  10      262.83      249.26      7.73 o
   5  -3  10        2.20        2.84      2.46 o
   6  -3  10        8.70       10.39      2.80 o
   7  -3  10       10.49       12.02      2.23 o
   8  -3  10        2.00        2.99      2.46 o
   9  -3  10       15.93       16.69      2.82 o
  10  -3  10        1.05       -0.37      3.68 o
 -13  -2  10        0.57        3.53      7.36 o
 -12  -2  10       25.78       15.89      7.06 o
 -11  -2  10       32.82       27.66      6.77 o
 -10  -2  10        0.00        1.47      5.59 o
  -9  -2  10       20.50       29.13      5.88 o
  -8  -2  10      411.72      388.06     15.00 o
  -7  -2  10      117.45      107.32      5.58 o
  -6  -2  10        5.73       11.41      3.68 o
  -5  -2  10       34.20       39.42      3.89 o
  -4  -2  10       22.42       24.24      2.81 o
  -3  -2  10       66.09       63.14      2.99 o
  -2  -2  10      647.32      640.03      9.68 o
  -1  -2  10       12.64       12.73      1.36 o
   0  -2  10        3.26        2.60      0.97 o
   1  -2  10      200.89      180.23     15.30 o
   2  -2  10        0.36       -1.23      4.26 o
   3  -2  10        6.55       12.28      8.53 o
   4  -2  10       80.65       74.80      3.90 o
   5  -2  10      102.38       92.05      4.04 o
   6  -2  10        1.44        2.33      2.41 o
   7  -2  10        0.79        2.23      2.75 o
   8  -2  10        3.06        4.15      3.35 o
   9  -2  10       71.74       94.05      4.11 o
  10  -2  10        7.29       12.33      6.33 o
 -13  -1  10       16.98       19.12      7.36 o
 -12  -1  10       88.30      117.98      9.71 o
 -11  -1  10        6.88        3.53      6.18 o
 -10  -1  10       81.89       82.97      7.65 o
  -9  -1  10       50.76       42.66      6.18 o
  -8  -1  10       54.39       62.96      6.18 o
  -7  -1  10       30.15       32.45      4.04 o
  -6  -1  10        4.62        4.02      3.02 o
  -5  -1  10      254.42      246.12      6.70 o
  -4  -1  10      582.65      530.55     10.35 o
  -3  -1  10      694.32      708.93     12.64 o
  -2  -1  10      249.07      226.05      4.24 o
  -1  -1  10       45.32       46.41      1.67 o
   0  -1  10      129.56      106.89      3.16 o
   1  -1  10      153.44      132.20      7.45 o
   2  -1  10      271.46      249.57     10.30 o
   3  -1  10      196.74      177.83      9.46 o
   4  -1  10       52.40       52.66      8.53 o
   5  -1  10       13.08       14.71      3.18 o
   6  -1  10       43.57       48.15      2.82 o
   7  -1  10       49.62       60.90      2.83 o
   8  -1  10       16.39       24.55      3.60 o
   9  -1  10       33.64       36.95      5.03 o
  10  -1  10        3.49        2.55      3.89 o
 -13   0  10        1.59        5.59      7.06 o
 -12   0  10        8.18        4.12      6.77 o
 -11   0  10        9.27       26.18      6.47 o
 -10   0  10        3.22        1.47      5.59 o
  -9   0  10        0.01        4.41      5.30 o
  -8   0  10       58.78       62.37      6.47 o
  -7   0  10        0.06       -3.07      3.07 o
  -6   0  10      239.35      240.92      8.96 o
  -5   0  10      280.27      293.43      9.66 o
  -4   0  10      341.59      344.86     10.81 o
  -3   0  10      312.96      289.59      6.62 o
  -2   0  10       46.65       49.80      1.73 o
  -1   0  10       21.45       17.09      1.25 o
   0   0  10       70.01       54.34      2.51 o
   1   0  10        1.98        3.97      4.44 o
   2   0  10      109.60       84.81      6.11 o
   3   0  10      351.52      334.26     19.71 o
   4   0  10       10.21        7.69      3.53 o
   5   0  10        8.33        6.85      3.18 o
   6   0  10        5.13        6.55      2.31 o
   7   0  10       13.38       15.43      2.32 o
   8   0  10        0.50       -0.14      2.46 o
   9   0  10        3.35        1.15      3.47 o
 -13   1  10        1.88        0.88      6.77 o
 -12   1  10       13.46       15.59      6.77 o
 -11   1  10       38.82       40.60      7.06 o
 -10   1  10        1.50       -2.94      5.30 o
  -9   1  10        1.58       -1.47      5.00 o
  -8   1  10       15.30       27.95      5.30 o
  -7   1  10       29.57       26.51      3.49 o
  -6   1  10      206.04      203.24      6.66 o
  -5   1  10        1.16        2.27      2.88 o
  -4   1  10      802.33      788.92     14.33 o
  -3   1  10        3.86        3.95      2.22 o
  -2   1  10       20.57       26.29      2.12 o
  -1   1  10       22.75       18.16      1.72 o
   0   1  10        2.05        0.98      1.42 o
   1   1  10       13.23       16.30      3.01 o
   2   1  10      416.91      435.12     14.25 o
   3   1  10      179.87      175.94     14.12 o
   4   1  10       12.14        2.06      7.06 o
   5   1  10        0.30       -1.93      1.93 o
   6   1  10       16.79       16.30      2.58 o
   7   1  10        9.76       15.94      5.28 o
   8   1  10       16.56       21.96      5.52 o
   9   1  10        6.06       15.55      5.74 o
 -13   2  10       14.78       25.01      7.36 o
 -12   2  10       16.48        9.41      6.47 o
 -11   2  10       99.98       98.27      8.53 o
 -10   2  10        0.01        4.12      5.59 o
  -9   2  10        1.23        0.59      5.00 o
  -8   2  10       11.09        4.71      5.00 o
  -7   2  10        7.24        5.91      3.28 o
  -6   2  10       64.02       66.76      4.01 o
  -5   2  10       63.10       58.44      3.72 o
  -4   2  10       16.33       16.42      2.56 o
  -3   2  10       10.99        9.54      2.36 o
  -2   2  10        2.41        1.77      2.24 o
  -1   2  10       29.59       31.50      2.48 o
   0   2  10       95.79       79.69      3.50 o
   1   2  10      981.13      905.29     14.50 o
   2   2  10       19.64       21.48      2.75 o
   3   2  10        0.13        0.04      2.24 o
   4   2  10        5.43        7.70      3.68 o
   5   2  10        9.64       13.39      2.53 o
   6   2  10       83.03      107.70     11.51 o
   7   2  10       14.63       18.61      2.97 o
   8   2  10       21.97       28.07      4.00 o
 -12   3  10        0.73       -6.18      6.18 o
 -11   3  10        2.34        8.83      6.18 o
 -10   3  10       21.03       20.59      6.18 o
  -9   3  10       18.57       20.01      5.59 o
  -8   3  10       80.09       87.97      7.06 o
  -7   3  10       75.03       77.01      7.75 o
  -6   3  10        1.44        3.49      3.13 o
  -5   3  10      374.74      371.87      7.64 o
  -4   3  10       20.55       14.43      2.58 o
  -3   3  10        5.29        0.27      2.23 o
  -2   3  10      307.68      286.38      6.45 o
  -1   3  10        3.35        2.69      2.33 o
   0   3  10       70.49       74.28      3.23 o
   1   3  10       56.42       57.18      3.15 o
   2   3  10        9.67       11.57      3.56 o
   3   3  10        6.96        1.57      2.76 o
   4   3  10      140.21      142.08     18.54 o
   5   3  10        0.00       -2.17      3.51 o
   6   3  10       12.23       17.94      2.91 o
   7   3  10        0.74       -3.11      3.26 o
 -12   4  10        8.27        9.12      6.77 o
 -11   4  10        2.95        2.06      5.88 o
 -10   4  10        0.05       -5.59      5.59 o
  -9   4  10       52.27       49.43      6.47 o
  -8   4  10        2.49       -1.18      5.00 o
  -7   4  10       28.22       20.55      4.84 o
  -6   4  10        1.28        2.58      2.71 o
  -5   4  10       51.97       56.74      3.24 o
  -4   4  10        7.59        9.65      2.65 o
  -3   4  10        4.38        2.67      2.57 o
  -2   4  10        0.00       -1.44      2.44 o
  -1   4  10       41.28       46.98      3.08 o
   0   4  10        6.69       11.22      2.77 o
   1   4  10      193.39      194.51     10.06 o
   2   4  10       60.64       60.71      3.41 o
   3   4  10       16.94       14.06      2.99 o
   4   4  10       40.25       46.98      5.74 o
   5   4  10        6.34        8.47      4.66 o
   6   4  10       12.03       10.19      2.67 o
 -11   5  10       19.84       33.25      7.06 o
 -10   5  10        8.20        2.94      5.88 o
  -9   5  10        7.74        2.94      5.59 o
  -8   5  10       94.04      105.62      7.94 o
  -7   5  10        6.12        1.18      5.00 o
  -6   5  10        0.11       -3.13      3.13 o
  -5   5  10        1.27        0.44      3.10 o
  -4   5  10        0.48       -1.71      2.66 o
  -3   5  10        5.26        5.17      3.09 o
  -2   5  10       44.26       41.08      3.13 o
  -1   5  10      337.60      339.87      8.34 o
   0   5  10       79.00       74.79      3.97 o
   1   5  10       51.93       48.05      4.35 o
   2   5  10       20.60       25.41      3.25 o
   3   5  10       38.04       33.07      3.44 o
   4   5  10       13.12       20.20      3.44 o
   5   5  10        1.01        0.05      4.71 o
 -11   6  10       21.60        9.12      6.77 o
 -10   6  10        0.01        0.00      6.18 o
  -9   6  10        4.95        0.88      5.88 o
  -8   6  10       45.58       40.01      6.47 o
  -7   6  10        3.33        6.47      5.30 o
  -6   6  10        8.33       12.65      5.30 o
  -5   6  10       39.53       44.28      3.96 o
  -4   6  10        5.47       -1.08      3.39 o
  -3   6  10       20.22       14.80      6.19 o
  -2   6  10       87.82      104.74      5.10 o
  -1   6  10       38.85       48.04      3.90 o
   0   6  10       81.25       79.99      4.91 o
   1   6  10        5.77       12.76      3.37 o
   2   6  10        8.93        5.21      3.27 o
   3   6  10        0.23       -3.10      3.25 o
   4   6  10        9.68        6.22      6.02 o
 -10   7  10        3.96       -0.29      6.47 o
  -9   7  10       67.06       66.79      7.94 o
  -8   7  10       25.61       22.95      6.18 o
  -7   7  10        2.46        1.77      5.30 o
  -6   7  10        6.31        8.53      5.30 o
  -5   7  10        0.00        0.59      5.00 o
  -4   7  10       14.81       28.44     15.00 o
  -3   7  10        3.83        1.39      3.45 o
  -2   7  10       41.13       44.95      4.06 o
  -1   7  10      117.35      126.80      5.74 o
   0   7  10       30.34       32.21      5.30 o
   1   7  10        9.94       16.12      3.58 o
   2   7  10        6.59        0.67      3.54 o
   3   7  10        1.61        3.37      3.67 o
  -8   8  10       42.94       48.25      7.36 o
  -7   8  10       16.67       27.36      6.47 o
  -6   8  10        8.20       13.24      5.88 o
  -5   8  10       24.13       26.48      5.88 o
  -4   8  10       24.02       26.77      5.88 o
  -3   8  10       15.95       17.06      5.30 o
  -2   8  10       50.59       59.80      7.21 o
  -1   8  10       37.85       45.63      4.33 o
   0   8  10        0.02        3.41      5.44 o
   1   8  10        6.17       14.03      4.05 o
  -5   9  10       53.06       52.66      7.06 o
  -4   9  10       36.03       43.25      6.47 o
  -3   9  10       32.85       38.54      6.47 o
  -1 -15  11        0.02        6.18      6.77 o
   0 -15  11       85.72       95.03      9.12 o
   1 -15  11        0.00       -4.71      6.18 o
   2 -15  11        0.05        2.65      6.18 o
   3 -15  11        7.30        5.30      6.18 o
   4 -15  11        6.81        6.47      6.18 o
  -4 -14  11       15.07       19.12      7.36 o
  -3 -14  11       18.38       19.12      7.06 o
  -2 -14  11       14.22       11.77      6.47 o
  -1 -14  11        5.01       10.59      6.18 o
   0 -14  11        5.29       16.48      6.18 o
   1 -14  11       41.52       38.25      6.77 o
   2 -14  11        6.62        7.94      5.88 o
   3 -14  11       88.22       92.97      7.94 o
   4 -14  11        0.07       -0.59      5.59 o
   5 -14  11        2.73       11.47      5.88 o
   6 -14  11       26.63       34.42      6.77 o
  -5 -13  11       12.72       24.42      7.36 o
  -4 -13  11        1.41       -1.77      6.47 o
  -3 -13  11       50.67       32.66      7.06 o
  -2 -13  11        1.49       -0.88      5.88 o
  -1 -13  11        1.79       10.00      5.88 o
   0 -13  11       12.00       17.65      5.88 o
   1 -13  11        0.25        1.77      5.30 o
   2 -13  11        0.11        1.47      5.30 o
   3 -13  11        1.57        7.65      5.30 o
   4 -13  11       20.12       18.83      5.59 o
   5 -13  11        8.44        4.41      5.30 o
   6 -13  11        0.26        3.24      5.30 o
   7 -13  11        3.83       12.06      5.59 o
   8 -13  11        0.96       -5.30      5.59 o
  -7 -12  11       44.79       50.90      8.53 o
  -6 -12  11        0.06       -6.47      6.47 o
  -5 -12  11        0.38        4.12      6.18 o
  -4 -12  11       19.42       23.83      6.77 o
  -3 -12  11        0.12       -0.29      5.88 o
  -2 -12  11       60.40       60.31      7.06 o
  -1 -12  11       58.22       42.95      6.47 o
   0 -12  11        3.21        3.94      4.10 o
   1 -12  11       90.83       86.66      5.49 o
   2 -12  11       32.47       31.31      8.53 o
   3 -12  11        2.73       -2.06      5.00 o
   4 -12  11       56.87       45.90      6.18 o
   5 -12  11       17.48       16.77      5.30 o
   6 -12  11       23.47       33.54      5.59 o
   7 -12  11       13.91       11.18      5.30 o
   8 -12  11        8.71       10.30      5.59 o
  -8 -11  11       47.53       38.25      7.94 o
  -7 -11  11       25.20       12.65      7.06 o
  -6 -11  11       30.12       21.18      6.77 o
  -5 -11  11        6.14        0.88      5.88 o
  -4 -11  11        2.37        0.00      5.59 o
  -3 -11  11        6.55       10.30      5.59 o
  -2 -11  11       23.78       18.83      5.59 o
  -1 -11  11        3.73        5.59      5.00 o
   0 -11  11       36.85       42.76      4.59 o
   1 -11  11        2.55        8.57      3.96 o
   2 -11  11        0.12        3.53      5.44 o
   3 -11  11        1.77        5.99      3.81 o
   4 -11  11       31.95       36.77      4.30 o
   5 -11  11       39.16       38.92      5.30 o
   6 -11  11       43.92       33.83      5.30 o
   7 -11  11        3.82        4.12      5.00 o
   8 -11  11        1.06        1.47      5.00 o
   9 -11  11       49.63       63.55      7.06 o
  -9 -10  11       37.09       50.31      8.53 o
  -8 -10  11      120.08      146.81     10.59 o
  -7 -10  11       27.49       37.36      7.36 o
  -6 -10  11        1.49       -2.35      5.88 o
  -5 -10  11       13.18       10.30      5.88 o
  -4 -10  11        1.90       -1.47      5.30 o
  -3 -10  11        2.14       -2.65      5.00 o
  -2 -10  11       15.24       21.77      5.30 o
  -1 -10  11      117.47      101.80      7.36 o
   0 -10  11       53.69       53.86      4.59 o
   1 -10  11        0.65       -3.68      3.68 o
   2 -10  11       36.92       40.54      4.17 o
   3 -10  11        3.41        6.37      4.71 o
   4 -10  11       29.07       26.72      4.14 o
   5 -10  11        0.55        0.63      4.41 o
   6 -10  11       13.07       13.53      4.71 o
   7 -10  11       36.72       30.89      5.30 o
   8 -10  11       11.58        8.53      5.30 o
   9 -10  11       33.18       35.31      5.88 o
  10 -10  11       13.44       25.30      6.18 o
 -10  -9  11       12.18        8.24      7.36 o
  -9  -9  11      180.78      209.48     13.53 o
  -8  -9  11        0.38        6.18      6.47 o
  -7  -9  11       33.66       47.96      7.36 o
  -6  -9  11        4.92        4.71      5.59 o
  -5  -9  11      124.59      128.57      9.41 o
  -4  -9  11       33.05       22.65      5.59 o
  -3  -9  11        6.86        5.00      5.00 o
  -2  -9  11       28.08       22.36      5.00 o
  -1  -9  11       13.66        8.53      4.71 o
   0  -9  11      214.88      226.77     13.68 o
   1  -9  11       43.71       39.35      4.30 o
   2  -9  11        0.22        1.82      6.91 o
   3  -9  11        7.85        8.88      3.09 o
   4  -9  11       99.51      104.79      6.67 o
   5  -9  11        1.24       -1.15      6.18 o
   6  -9  11       39.52       37.66      5.00 o
   7  -9  11        2.96        7.65      4.71 o
   8  -9  11        4.95        3.82      4.71 o
   9  -9  11        1.90       -5.00      5.00 o
  10  -9  11       16.48       21.77      5.88 o
 -10  -8  11       17.21       20.30      7.06 o
  -9  -8  11       10.56        4.12      6.18 o
  -8  -8  11        6.44        6.18      6.18 o
  -7  -8  11        7.25       10.30      5.88 o
  -6  -8  11        5.05        5.30      5.59 o
  -5  -8  11       53.43       51.78      6.47 o
  -4  -8  11       13.68       16.48      5.00 o
  -3  -8  11      182.25      165.35      9.41 o
  -2  -8  11      189.59      185.94      9.41 o
  -1  -8  11      169.70      165.64      9.12 o
   0  -8  11       21.50       23.20      5.15 o
   1  -8  11       28.65       22.24      3.70 o
   2  -8  11       23.65       18.88      4.27 o
   3  -8  11      100.19       93.79      4.50 o
   4  -8  11      248.67      223.49      6.59 o
   5  -8  11        2.11       -0.25      2.86 o
   6  -8  11        1.34        1.65      3.29 o
   7  -8  11        2.01        0.88      3.82 o
   8  -8  11       11.91       12.95      4.71 o
   9  -8  11        1.62        1.18      4.71 o
  10  -8  11        7.71       14.71      5.59 o
 -11  -7  11        0.40        7.06      7.06 o
 -10  -7  11       10.16        1.77      6.47 o
  -9  -7  11       13.68       10.59      6.47 o
  -8  -7  11       57.09       64.73      7.36 o
  -7  -7  11        5.09        2.35      5.30 o
  -6  -7  11        5.73        0.88      5.00 o
  -5  -7  11       21.45       20.59      5.30 o
  -4  -7  11       99.34      101.50      7.06 o
  -3  -7  11        0.78        2.65      4.41 o
  -2  -7  11       48.73       44.72      5.00 o
  -1  -7  11       63.69       55.61      5.00 o
   0  -7  11       87.70       77.29      4.45 o
   1  -7  11       30.32       25.16      3.97 o
   2  -7  11      169.66      148.50      5.37 o
   3  -7  11      399.39      376.26      8.49 o
   4  -7  11       52.72       49.38      3.59 o
   5  -7  11        5.97        4.88      2.75 o
   6  -7  11       18.46       23.26      6.47 o
   7  -7  11        3.85        9.80      3.37 o
   8  -7  11       29.68       33.25      5.00 o
   9  -7  11       18.86       22.65      5.00 o
  10  -7  11       32.16       35.01      5.59 o
 -11  -6  11       13.79        3.24      6.77 o
 -10  -6  11       18.85       28.54      6.77 o
  -9  -6  11       27.76       36.19      6.77 o
  -8  -6  11        0.54        6.18      5.30 o
  -7  -6  11        8.19       15.89      5.59 o
  -6  -6  11       29.64       29.72      5.59 o
  -5  -6  11      325.16      289.21     12.06 o
  -4  -6  11      454.77      441.90     15.30 o
  -3  -6  11      159.06      143.28      8.24 o
  -2  -6  11      392.14      396.60     13.83 o
  -1  -6  11       19.03       10.89      3.82 o
   0  -6  11       21.87       19.17      4.71 o
   1  -6  11        7.85        4.61      2.87 o
   2  -6  11       26.48       24.85      2.65 o
   3  -6  11      132.29      119.64      4.70 o
   4  -6  11       27.99       27.55      2.71 o
   5  -6  11        5.78        1.95      4.27 o
   6  -6  11        0.53        3.17      2.76 o
   7  -6  11        0.28       -0.67      2.99 o
   8  -6  11        2.80        8.06      3.43 o
   9  -6  11        4.96        2.06      4.12 o
  10  -6  11        0.53       -0.88      4.71 o
 -12  -5  11        0.23       11.18      7.36 o
 -11  -5  11       11.98       12.95      6.77 o
 -10  -5  11        1.21        4.12      5.88 o
  -9  -5  11       15.29       30.01      6.47 o
  -8  -5  11       37.42       37.07      6.18 o
  -7  -5  11       54.88       37.36      5.88 o
  -6  -5  11       11.37       12.02      3.86 o
  -5  -5  11        2.53        2.01      3.59 o
  -4  -5  11      347.09      316.67     19.71 o
  -3  -5  11     1600.42     1662.10     40.16 o
  -2  -5  11      397.52      388.82      9.88 o
  -1  -5  11       15.53        9.41      3.24 o
   0  -5  11      194.28      207.85      8.68 o
   1  -5  11      195.64      204.18      5.09 o
   2  -5  11       94.36      111.72      3.46 o
   3  -5  11      114.15       93.19      3.87 o
   4  -5  11      107.38       86.37      3.77 o
   5  -5  11       40.53       42.23      3.50 o
   6  -5  11       15.85       19.92      4.14 o
   7  -5  11        4.74        4.93      2.83 o
   8  -5  11       11.09       11.58      2.94 o
   9  -5  11        0.23       -3.39      3.39 o
  10  -5  11       24.79       34.13      5.00 o
 -12  -4  11       39.89       33.83      7.94 o
 -11  -4  11        3.53        1.47      6.18 o
 -10  -4  11        0.88       -3.53      5.88 o
  -9  -4  11        1.98       -5.30      5.59 o
  -8  -4  11       38.08       28.83      5.88 o
  -7  -4  11        0.04       -2.35      4.71 o
  -6  -4  11      193.74      189.77      7.89 o
  -5  -4  11       18.19       13.98      3.59 o
  -4  -4  11      649.07      660.04     15.29 o
  -3  -4  11       88.16       86.16      4.38 o
  -2  -4  11        3.76        5.04      2.61 o
  -1  -4  11      474.87      429.41      7.60 o
   0  -4  11      724.44      682.82     10.58 o
   1  -4  11      509.96      461.73      8.66 o
   2  -4  11      367.57      350.25      7.06 o
   3  -4  11      163.07      146.61      5.83 o
   4  -4  11        9.30        4.85      2.82 o
   5  -4  11       33.07       29.13      3.86 o
   6  -4  11       33.64       38.60      2.61 o
   7  -4  11        3.03        1.69      2.72 o
   8  -4  11       17.02       13.77      2.56 o
   9  -4  11        7.15        6.72      4.88 o
  10  -4  11        0.02        0.83      3.82 o
 -12  -3  11        0.49        4.41      6.77 o
 -11  -3  11        0.17       -3.53      6.18 o
 -10  -3  11       38.85       50.90      7.06 o
  -9  -3  11        0.01       -5.00      5.30 o
  -8  -3  11        0.08       -1.18      5.00 o
  -7  -3  11       63.34       49.36      4.73 o
  -6  -3  11       44.16       36.72      4.24 o
  -5  -3  11      107.47      108.19      5.16 o
  -4  -3  11       73.62       80.26      4.38 o
  -3  -3  11      103.27       90.50      5.44 o
  -2  -3  11       49.91       41.06      3.04 o
  -1  -3  11      367.71      362.12      6.39 o
   0  -3  11      249.80      234.66      4.49 o
   1  -3  11        0.29       -1.36      3.53 o
   2  -3  11       79.70       66.75      5.93 o
   3  -3  11      206.70      212.00      9.99 o
   4  -3  11        0.05        0.59      2.70 o
   5  -3  11        1.11        0.19      2.32 o
   6  -3  11        7.27        1.69      2.72 o
   7  -3  11       50.64       55.82      2.68 o
   8  -3  11       27.28       28.02      2.66 o
   9  -3  11       14.00       13.70      3.83 o
  10  -3  11        9.10       10.91      5.59 o
 -12  -2  11        0.62       -6.47      6.47 o
 -11  -2  11       21.16       22.36      6.77 o
 -10  -2  11        4.26       -0.29      5.59 o
  -9  -2  11       51.20       42.37      6.47 o
  -8  -2  11      134.93      120.92      9.41 o
  -7  -2  11      241.30      239.20     13.09 o
  -6  -2  11      182.84      176.85      7.55 o
  -5  -2  11     1065.67     1095.69     23.41 o
  -4  -2  11      171.30      169.56      6.29 o
  -3  -2  11      562.60      551.07     10.37 o
  -2  -2  11       21.23       25.90      2.21 o
  -1  -2  11       57.30       67.51      3.34 o
   0  -2  11        2.99        2.43      1.88 o
   1  -2  11      195.67      182.06     12.06 o
   2  -2  11       47.57       43.54      5.40 o
   3  -2  11      166.81      142.89      8.95 o
   4  -2  11      129.71      114.12      7.37 o
   5  -2  11       16.50       18.16      2.47 o
   6  -2  11        0.36       -2.59      2.59 o
   7  -2  11       14.09       16.19      2.15 o
   8  -2  11        4.59        1.44      3.19 o
   9  -2  11        0.08        3.84      3.10 o
 -13  -1  11       41.29       48.25      8.53 o
 -12  -1  11       14.48        8.83      6.77 o
 -11  -1  11       39.90       36.19      7.06 o
 -10  -1  11        2.95        0.00      5.59 o
  -9  -1  11       30.54       30.30      5.88 o
  -8  -1  11       79.72       70.61      6.77 o
  -7  -1  11      215.15      205.22      6.95 o
  -6  -1  11       11.01       10.59      3.16 o
  -5  -1  11      189.77      218.15      6.49 o
  -4  -1  11       32.33       32.83      3.02 o
  -3  -1  11       87.16       84.92      3.51 o
  -2  -1  11       20.45       17.37      2.34 o
  -1  -1  11       71.93       70.09      2.58 o
   0  -1  11      117.71       97.10      5.99 o
   1  -1  11       79.26       56.99     11.18 o
   2  -1  11        4.54        5.74      4.58 o
   3  -1  11       14.54        7.50      4.99 o
   4  -1  11        9.55       11.18      7.36 o
   5  -1  11        7.13        8.84      3.21 o
   6  -1  11        0.26       -2.78      3.37 o
   7  -1  11       17.81       15.39      3.22 o
   8  -1  11        2.47        2.60      2.59 o
   9  -1  11        6.49        8.82     10.00 o
 -12   0  11        2.25       -2.06      6.47 o
 -11   0  11       13.72       18.24      6.47 o
 -10   0  11       35.14       36.19      6.77 o
  -9   0  11       61.54       53.55      6.47 o
  -8   0  11       63.23       53.55      6.18 o
  -7   0  11      139.10      142.13      9.22 o
  -6   0  11      457.08      484.55     10.55 o
  -5   0  11       29.15       33.90      3.24 o
  -4   0  11        4.66        6.15      2.70 o
  -3   0  11      157.29      176.48      6.20 o
  -2   0  11      201.54      219.36      7.40 o
  -1   0  11       23.03       24.03      1.58 o
   0   0  11      202.97      175.16      5.82 o
   1   0  11       27.98       30.26      5.15 o
   2   0  11        3.95        0.81      4.77 o
   3   0  11       24.57       24.47      5.41 o
   4   0  11        4.25        1.78      2.72 o
   5   0  11       24.77       27.55      6.91 o
   6   0  11        6.10       -1.47      3.63 o
   7   0  11      119.31      140.66      5.95 o
   8   0  11        0.00        1.66      2.34 o
 -12   1  11       15.22       12.65      6.77 o
 -11   1  11        3.17       13.53      6.47 o
 -10   1  11        1.78        8.24      5.88 o
  -9   1  11        1.36        2.65      5.00 o
  -8   1  11       15.56       12.36      5.00 o
  -7   1  11       51.79       45.38      5.50 o
  -6   1  11      497.07      510.95     10.86 o
  -5   1  11      238.67      253.61      7.01 o
  -4   1  11      215.97      213.79      8.68 o
  -3   1  11       13.35       10.15      2.33 o
  -2   1  11        0.15        1.52      1.98 o
  -1   1  11       41.75       38.09      2.42 o
   0   1  11       14.73       17.68      2.17 o
   1   1  11        4.97        3.65      2.83 o
   2   1  11       18.03       24.68      5.36 o
   3   1  11        0.30        3.82      7.06 o
   4   1  11       44.40       40.48      5.74 o
   5   1  11       23.78       24.14      3.92 o
   6   1  11        0.91       -3.86      3.86 o
   7   1  11        3.18        5.29      4.31 o
   8   1  11        0.47        0.10      2.42 o
 -12   2  11        1.98       10.89      6.77 o
 -11   2  11        1.46       10.89      6.18 o
 -10   2  11        2.05        2.06      5.59 o
  -9   2  11       16.93       18.83      5.59 o
  -8   2  11       27.51       17.36      5.30 o
  -7   2  11      259.41      272.41      7.83 o
  -6   2  11       22.60       21.31      5.17 o
  -5   2  11        2.49        3.41      2.94 o
  -4   2  11        1.42        2.34      2.47 o
  -3   2  11        3.81        3.75      2.48 o
  -2   2  11        9.89        9.66      2.14 o
  -1   2  11        4.29        4.35      2.59 o
   0   2  11       11.40        8.63      2.20 o
   1   2  11       42.73       46.66      3.78 o
   2   2  11       36.15       30.68      4.09 o
   3   2  11       42.27       27.36      8.24 o
   4   2  11       25.67       33.83      8.53 o
   5   2  11       64.40       65.29      6.03 o
   6   2  11       37.82       35.55      4.99 o
   7   2  11        4.55        7.24      2.64 o
 -12   3  11       17.86       12.36      7.06 o
 -11   3  11       19.71       37.07      7.06 o
 -10   3  11        0.69       -4.41      5.59 o
  -9   3  11        0.95       -3.82      5.30 o
  -8   3  11        3.75        7.65      5.00 o
  -7   3  11        6.41        1.85      3.34 o
  -6   3  11       87.98       86.35      4.49 o
  -5   3  11       24.41       29.45      2.99 o
  -4   3  11       13.28       18.95      2.69 o
  -3   3  11       15.77        9.60      2.33 o
  -2   3  11       24.67       23.05      2.80 o
  -1   3  11       80.14       72.64      3.23 o
   0   3  11       44.33       52.02      2.92 o
   1   3  11        1.61        0.56      2.39 o
   2   3  11       10.34       11.65      2.42 o
   3   3  11        0.74        0.80      4.25 o
   4   3  11        0.00       -2.76      2.76 o
   5   3  11       29.79       41.27      3.05 o
   6   3  11       31.76       42.46      3.30 o
 -11   4  11        0.06        4.12      6.18 o
 -10   4  11        0.59        2.65      5.88 o
  -9   4  11        2.59       -5.30      5.30 o
  -8   4  11        5.83        5.30      5.30 o
  -7   4  11        1.04        0.00      4.71 o
  -6   4  11       54.76       58.58      5.18 o
  -5   4  11       81.84       89.42      3.82 o
  -4   4  11       86.50       89.20      3.71 o
  -3   4  11       56.26       60.31      3.10 o
  -2   4  11        0.51       -1.92      2.59 o
  -1   4  11      247.82      236.85     14.27 o
   0   4  11       12.14       14.19      2.93 o
   1   4  11        4.63        3.92      2.74 o
   2   4  11        0.27       -2.64      2.64 o
   3   4  11        0.59       -3.08      3.78 o
   4   4  11       98.50      119.49      9.51 o
   5   4  11       22.28       22.19      3.07 o
 -11   5  11       35.15       42.07      7.65 o
 -10   5  11       12.26       -5.00      5.88 o
  -9   5  11       70.57       71.79      7.65 o
  -8   5  11        5.77       11.77      5.59 o
  -7   5  11       10.27        3.24      5.00 o
  -6   5  11       18.94       25.55      3.67 o
  -5   5  11        0.05        5.15      3.23 o
  -4   5  11       13.21       10.00      3.23 o
  -3   5  11        0.49       -3.08      3.08 o
  -2   5  11       25.89       29.23      3.57 o
  -1   5  11       10.85       11.24      3.27 o
   0   5  11       27.20       32.17      3.35 o
   1   5  11        0.00        3.25      2.97 o
   2   5  11        0.25       -0.53      2.96 o
   3   5  11        8.97       11.35      3.25 o
   4   5  11       48.04       62.42      6.58 o
 -10   6  11        1.24        1.18      6.18 o
  -9   6  11        0.00       -2.94      5.88 o
  -8   6  11        4.78       -0.59      5.59 o
  -7   6  11       13.69        7.06      5.59 o
  -6   6  11       66.37       67.67      6.77 o
  -5   6  11        0.66        4.65      4.56 o
  -4   6  11       10.40        9.56      3.52 o
  -3   6  11       42.84       46.11      4.13 o
  -2   6  11       49.36       49.94      3.99 o
  -1   6  11        8.87       13.69      3.39 o
   0   6  11       17.97       11.58      3.37 o
   1   6  11        5.72        9.66      3.33 o
   2   6  11       13.05       16.84      4.32 o
   3   6  11        2.43        4.25      5.59 o
  -9   7  11        4.88        0.88      6.18 o
  -8   7  11        2.65        7.65      5.88 o
  -7   7  11        1.48       -2.65      5.59 o
  -6   7  11       15.69       15.89      5.88 o
  -5   7  11        0.11        1.18      5.00 o
  -4   7  11        7.29        9.86      4.45 o
  -3   7  11       64.77       60.07      5.17 o
  -2   7  11       74.36       81.97      4.86 o
  -1   7  11        0.40        0.21      3.47 o
   0   7  11       12.97       16.19      3.80 o
   1   7  11        7.46       12.54      3.77 o
  -6   8  11        0.27       -3.53      5.59 o
  -5   8  11        0.75       -1.47      5.59 o
  -4   8  11        2.60       -2.06      5.30 o
  -3   8  11        0.18       -1.77      5.00 o
  -2   8  11        5.24        7.94      5.30 o
   0 -15  12        1.30       -2.65      6.47 o
   1 -15  12       17.90       28.54      7.06 o
   2 -15  12        3.89       12.65      6.77 o
   3 -15  12       11.82        9.71      6.18 o
  -3 -14  12       28.94       28.54      7.36 o
  -2 -14  12        6.85       20.89      6.77 o
  -1 -14  12       38.58       43.84      7.36 o
   0 -14  12       59.10       59.14      7.36 o
   1 -14  12       84.69       89.73      8.24 o
   2 -14  12        4.84       10.89      5.88 o
   3 -14  12        7.11        9.12      5.59 o
   4 -14  12        6.28        2.06      5.59 o
   5 -14  12        0.03       -3.24      5.59 o
   6 -14  12        1.29       10.89      5.88 o
  -5 -13  12        3.59        6.77      7.06 o
  -4 -13  12       33.17       31.19      7.36 o
  -3 -13  12       21.97       25.30      6.77 o
  -2 -13  12      112.54      114.15      8.83 o
  -1 -13  12       16.78       18.83      6.18 o
   0 -13  12        8.77        9.12      5.88 o
   1 -13  12       19.01       15.30      5.88 o
   2 -13  12       22.22       26.77      6.18 o
   3 -13  12       12.37        7.65      5.30 o
   4 -13  12       12.51       13.24      5.30 o
   5 -13  12        7.67       10.89      5.59 o
   6 -13  12        8.60        8.83      5.30 o
   7 -13  12        9.36       14.71      5.88 o
  -6 -12  12       15.04       24.13      7.36 o
  -5 -12  12       22.76       30.01      7.06 o
  -4 -12  12        7.51       10.30      6.18 o
  -3 -12  12        1.26        2.35      5.88 o
  -2 -12  12       13.55       15.89      5.59 o
  -1 -12  12       74.21       89.15      7.65 o
   0 -12  12       65.22       71.79      5.44 o
   1 -12  12        0.49       -0.26      4.02 o
   2 -12  12       11.35       14.28      4.17 o
   3 -12  12       23.09       25.93      4.30 o
   4 -12  12       42.17       34.51      4.51 o
   5 -12  12      153.44      131.81      8.83 o
   6 -12  12        0.35        5.00      5.00 o
   7 -12  12       17.60       25.01      5.88 o
   8 -12  12        0.59       14.42      5.59 o
  -8 -11  12       97.83      108.86     10.30 o
  -7 -11  12       89.71      109.74      9.71 o
  -6 -11  12        0.03       -3.53      6.18 o
  -5 -11  12       55.90       51.78      7.36 o
  -4 -11  12        1.69        0.59      5.59 o
  -3 -11  12       11.01       15.59      5.59 o
  -2 -11  12       20.46       28.24      5.59 o
  -1 -11  12       18.81       26.77      5.59 o
   0 -11  12        9.98        8.58      4.02 o
   1 -11  12        0.27        0.80      6.03 o
   2 -11  12        0.00       -1.21      6.33 o
   3 -11  12        6.85        8.58      7.65 o
   4 -11  12       52.82       49.23      6.33 o
   5 -11  12       39.08       27.49      8.97 o
   6 -11  12        0.02        7.06      5.00 o
   7 -11  12        6.30        6.18      5.00 o
   8 -11  12        1.92        5.30      5.30 o
  -8 -10  12       22.56       29.42      7.65 o
  -7 -10  12       52.41       56.49      7.65 o
  -6 -10  12       92.69      101.50      8.83 o
  -5 -10  12       74.72       77.08      7.65 o
  -4 -10  12        8.45        1.18      5.30 o
  -3 -10  12        0.01       -1.18      5.00 o
  -2 -10  12        6.09        4.41      4.71 o
  -1 -10  12      145.83      130.92      8.83 o
   0 -10  12        8.65        6.07      3.86 o
   1 -10  12       21.66       37.17      4.30 o
   2 -10  12       19.93        9.92      3.65 o
   3 -10  12       14.10       12.79      3.70 o
   4 -10  12        7.12        8.87      5.30 o
   5 -10  12       48.68       49.66      7.94 o
   6 -10  12       29.50       21.18      5.00 o
   7 -10  12        0.46       -1.18      4.71 o
   8 -10  12        0.20        8.24      4.71 o
   9 -10  12        8.65       10.00      5.59 o
  -9  -9  12        5.56        5.30      6.77 o
  -8  -9  12       12.33        5.88      6.47 o
  -7  -9  12        1.79        8.24      6.18 o
  -6  -9  12        0.59       -4.41      5.59 o
  -5  -9  12        1.59        4.12      5.59 o
  -4  -9  12       73.01       68.55      6.77 o
  -3  -9  12       23.39       17.95      5.30 o
  -2  -9  12       10.88        7.94      4.71 o
  -1  -9  12       18.69       11.18      4.41 o
   0  -9  12        0.71       -1.83      3.48 o
   1  -9  12      102.77       93.47     11.18 o
   2  -9  12       10.28        9.25      3.48 o
   3  -9  12      295.05      300.93      9.77 o
   4  -9  12      232.14      219.76      6.81 o
   5  -9  12       13.60       13.29      8.75 o
   6  -9  12        1.30        0.59      4.12 o
   7  -9  12       32.34       41.78      5.30 o
   8  -9  12       27.76       24.71      5.00 o
   9  -9  12       41.03       50.31      5.88 o
 -10  -8  12       90.60      108.27      9.71 o
  -9  -8  12       84.59       91.21      8.83 o
  -8  -8  12        0.15        4.12      6.18 o
  -7  -8  12       23.42       21.77      6.18 o
  -6  -8  12       43.05       47.66      6.47 o
  -5  -8  12       72.02       59.43      6.47 o
  -4  -8  12       81.08       67.67      6.47 o
  -3  -8  12       57.58       57.08      5.88 o
  -2  -8  12       28.71       31.48      5.00 o
  -1  -8  12       29.02       29.13      4.71 o
   0  -8  12        2.47       10.43      3.68 o
   1  -8  12      315.08      318.68      9.52 o
   2  -8  12       18.15       21.55      3.56 o
   3  -8  12       94.97      104.12      6.79 o
   4  -8  12       62.26       60.90      3.66 o
   5  -8  12        2.83        1.30      4.41 o
   6  -8  12       14.20       19.68      3.48 o
   7  -8  12        2.74        5.59      4.12 o
   8  -8  12        9.66        8.83      4.41 o
   9  -8  12        8.85        7.94      4.71 o
 -11  -7  12       39.96       42.07      8.24 o
 -10  -7  12       21.98       27.95      7.36 o
  -9  -7  12       18.63       20.01      6.47 o
  -8  -7  12        0.15        4.41      5.59 o
  -7  -7  12      144.01      160.34     10.59 o
  -6  -7  12        3.55        6.18      5.30 o
  -5  -7  12       26.03       40.31      5.88 o
  -4  -7  12        7.46        4.12      4.71 o
  -3  -7  12       29.01       25.01      5.00 o
  -2  -7  12      154.58      151.22      8.53 o
  -1  -7  12        9.25        6.47      3.82 o
   0  -7  12      117.38      104.52     12.06 o
   1  -7  12       58.21       62.50      4.12 o
   2  -7  12      788.44      782.81     18.08 o
   3  -7  12       24.66       22.76      2.94 o
   4  -7  12        9.37        7.99      2.75 o
   5  -7  12        0.55        1.41      3.41 o
   6  -7  12       26.20       25.83      3.43 o
   7  -7  12        9.35       12.93      3.29 o
   8  -7  12        4.76        0.59      4.12 o
   9  -7  12        0.95        1.47      4.41 o
 -11  -6  12        1.21       -2.35      7.06 o
 -10  -6  12        0.01       -3.53      6.18 o
  -9  -6  12       14.07       15.30      6.18 o
  -8  -6  12        0.75       10.59      5.59 o
  -7  -6  12        2.62        2.06      5.00 o
  -6  -6  12        4.77       10.00      5.30 o
  -5  -6  12      254.27      247.64      9.03 o
  -4  -6  12        9.78       17.95      4.71 o
  -3  -6  12       12.95       10.59      4.41 o
  -2  -6  12       38.03       26.48      4.41 o
  -1  -6  12       40.72       47.67      4.71 o
   0  -6  12        0.90       -0.03      2.92 o
   1  -6  12      119.79      121.81      5.83 o
   2  -6  12     1550.29     1485.70     25.77 o
   3  -6  12        2.31        1.85      3.86 o
   4  -6  12       27.95       35.19      3.86 o
   5  -6  12        0.01       -2.56      2.89 o
   6  -6  12       12.71        8.08      2.80 o
   7  -6  12       78.75       96.03      5.02 o
   8  -6  12       32.59       46.82      3.92 o
   9  -6  12        0.74       -4.12      4.12 o
 -11  -5  12       37.32       41.48      7.65 o
 -10  -5  12       35.39       49.43      7.36 o
  -9  -5  12       10.34       19.71      6.18 o
  -8  -5  12       36.24       36.19      6.18 o
  -7  -5  12       34.91       34.42      5.59 o
  -6  -5  12      113.92       92.92      5.43 o
  -5  -5  12        3.93        6.35      3.59 o
  -4  -5  12       26.19       21.75      3.74 o
  -3  -5  12       54.96       45.05      6.77 o
  -2  -5  12       15.53       16.56      3.04 o
  -1  -5  12      213.35      175.58      6.63 o
   0  -5  12       89.52       82.45      4.90 o
   1  -5  12        0.69        2.72      3.68 o
   2  -5  12       62.47       64.45      4.51 o
   3  -5  12       20.73       21.42      4.38 o
   4  -5  12        0.09       -1.53      2.14 o
   5  -5  12       30.71       30.54      2.42 o
   6  -5  12       22.30       18.56      2.43 o
   7  -5  12       51.29       50.71      3.18 o
   8  -5  12        0.61       -2.66      2.77 o
   9  -5  12        0.58        4.12      3.42 o
 -12  -4  12       28.58       33.25      7.65 o
 -11  -4  12        0.46       -4.12      6.47 o
 -10  -4  12        1.71       12.95      6.18 o
  -9  -4  12       15.68       11.77      5.88 o
  -8  -4  12        5.31       11.47      5.30 o
  -7  -4  12      367.13      342.46     13.53 o
  -6  -4  12       45.60       36.32      4.38 o
  -5  -4  12        0.98        1.94      3.37 o
  -4  -4  12      686.66      705.08     16.13 o
  -3  -4  12      105.85       89.47      4.89 o
  -2  -4  12       35.38       28.60      3.25 o
  -1  -4  12       19.23       18.08      2.88 o
   0  -4  12       91.09       75.80      3.61 o
   1  -4  12       27.66       23.45      1.71 o
   2  -4  12       57.63       47.74      3.63 o
   3  -4  12       38.97       38.73      3.45 o
   4  -4  12        2.96        2.26      2.84 o
   5  -4  12        0.06        3.20      3.36 o
   6  -4  12       30.83       24.32      4.71 o
   7  -4  12       10.05        7.82      4.01 o
   8  -4  12       28.85       29.92      2.84 o
   9  -4  12        2.91       -1.33      3.64 o
 -12  -3  12       15.09        1.47      6.77 o
 -11  -3  12      119.23       95.32      8.53 o
 -10  -3  12       58.28       45.60      7.06 o
  -9  -3  12        7.32       10.00      5.59 o
  -8  -3  12        1.05        5.59      5.30 o
  -7  -3  12      273.82      252.40     15.15 o
  -6  -3  12       18.62       20.17      5.59 o
  -5  -3  12      142.84      128.92      6.24 o
  -4  -3  12      109.32      120.86      6.15 o
  -3  -3  12      160.26      164.15     17.36 o
  -2  -3  12      216.13      208.68      5.91 o
  -1  -3  12      252.31      257.30      6.97 o
   0  -3  12       75.36       48.59      2.00 o
   1  -3  12       81.37       64.84      4.01 o
   2  -3  12        1.29       -1.18      5.88 o
   3  -3  12        9.38       14.54      5.09 o
   4  -3  12        8.01        2.82      5.19 o
   5  -3  12       19.47       18.79      2.53 o
   6  -3  12       46.98       59.07      3.47 o
   7  -3  12        0.60        4.13      5.76 o
   8  -3  12       59.54       72.56      4.39 o
   9  -3  12        7.52        4.15      2.56 o
 -12  -2  12        0.34        3.82      6.77 o
 -11  -2  12        2.16        0.00      6.18 o
 -10  -2  12       12.23        9.12      5.88 o
  -9  -2  12       13.28       17.95      5.59 o
  -8  -2  12       25.46       19.71      5.30 o
  -7  -2  12       23.20       17.10      7.36 o
  -6  -2  12      542.61      552.65     28.24 o
  -5  -2  12       36.86       40.30      3.45 o
  -4  -2  12       95.10       93.15      3.98 o
  -3  -2  12       41.45       32.15      2.85 o
  -2  -2  12      363.98      344.70      6.65 o
  -1  -2  12      114.14      106.70      3.54 o
   0  -2  12      158.36      140.75      6.77 o
   1  -2  12        0.91       -4.47      4.47 o
   2  -2  12        0.93        4.84      4.59 o
   3  -2  12       50.53       40.47      8.83 o
   4  -2  12       20.35       19.77     11.33 o
   5  -2  12        0.02        0.98      2.15 o
   6  -2  12        0.09        1.22      2.52 o
   7  -2  12        0.61       -3.63      3.98 o
   8  -2  12        8.53       16.51      3.57 o
 -12  -1  12       16.85       13.83      7.06 o
 -11  -1  12        0.99       -1.47      6.18 o
 -10  -1  12       36.65       32.66      6.47 o
  -9  -1  12        7.12       11.77      5.59 o
  -8  -1  12        0.69        6.18      5.00 o
  -7  -1  12       20.93       16.68      3.59 o
  -6  -1  12      229.17      211.87      6.69 o
  -5  -1  12       12.10       13.28      3.18 o
  -4  -1  12      137.44      127.05      5.14 o
  -3  -1  12       76.18       80.97      3.95 o
  -2  -1  12       12.07        6.73      2.55 o
  -1  -1  12      276.16      244.34      4.98 o
   0  -1  12       25.40       25.48      2.17 o
   1  -1  12        1.81        9.86      4.77 o
   2  -1  12      174.33      154.18     11.18 o
   3  -1  12        1.70        1.91      4.99 o
   4  -1  12       35.88       47.07      8.83 o
   5  -1  12       57.12       70.02     10.00 o
   6  -1  12        4.41        2.20      2.74 o
   7  -1  12        0.20       -2.65      4.72 o
   8  -1  12        0.15       -0.46      3.33 o
 -12   0  12        7.18       -3.82      6.47 o
 -11   0  12        3.59       -5.88      5.88 o
 -10   0  12       13.09       21.18      6.18 o
  -9   0  12       12.20        6.77      5.59 o
  -8   0  12       11.97        5.59      5.30 o
  -7   0  12       38.03       40.43      4.33 o
  -6   0  12      129.07      132.98      5.35 o
  -5   0  12      242.67      234.48      6.80 o
  -4   0  12        8.74        8.23      2.73 o
  -3   0  12      109.67      117.98      4.36 o
  -2   0  12        6.44       12.07      2.18 o
  -1   0  12       51.29       42.56      2.18 o
   0   0  12        8.49        9.12      2.15 o
   1   0  12       25.06       20.95      2.75 o
   2   0  12      200.47      174.61      9.88 o
   3   0  12       52.90       42.66      8.53 o
   4   0  12        3.14        2.23      2.73 o
   5   0  12        0.00        2.28      3.21 o
   6   0  12       41.53       43.47      6.62 o
   7   0  12        0.29       -0.81      3.07 o
   8   0  12        3.81        7.06      5.88 o
 -12   1  12        2.13        6.18      6.77 o
 -11   1  12        7.85        0.29      5.88 o
 -10   1  12        0.52        3.82      5.59 o
  -9   1  12        1.21       -5.00      5.00 o
  -8   1  12       31.85       32.36      5.59 o
  -7   1  12       18.40       24.47      6.18 o
  -6   1  12       82.08       79.73      5.48 o
  -5   1  12       41.82       40.97      4.53 o
  -4   1  12       59.53       50.52      3.85 o
  -3   1  12        0.08       -2.27      2.27 o
  -2   1  12      104.26      110.12      3.85 o
  -1   1  12        0.29       -1.44      1.78 o
   0   1  12       10.73        6.23      3.14 o
   1   1  12        1.59        0.68      3.01 o
   2   1  12       28.21       18.84      3.30 o
   3   1  12       67.34       68.85      9.71 o
   4   1  12        0.48        0.21      6.03 o
   5   1  12       20.92       13.35      3.89 o
   6   1  12       44.92       44.37      4.65 o
   7   1  12        0.63        6.29      4.31 o
 -12   2  12       13.53        8.24      7.06 o
 -11   2  12        8.77       24.13      6.77 o
 -10   2  12        4.49       -2.94      5.59 o
  -9   2  12       14.38       14.71      5.88 o
  -8   2  12        0.02       -4.71      4.71 o
  -7   2  12       11.04       11.18      3.53 o
  -6   2  12        0.00        2.37      3.13 o
  -5   2  12       24.45       23.75      2.97 o
  -4   2  12        2.73        4.39      2.54 o
  -3   2  12        0.52       -0.95      2.26 o
  -2   2  12        0.09       -1.84      2.08 o
  -1   2  12       10.17       15.63      3.48 o
   0   2  12       81.12       72.28      3.34 o
   1   2  12       77.95       62.51      4.20 o
   2   2  12       10.65        5.83      4.05 o
   3   2  12        0.43       -1.05      4.71 o
   4   2  12        4.05        0.88      7.65 o
   5   2  12       16.12       16.90      4.15 o
   6   2  12        0.33       -1.34      4.41 o
 -11   3  12        0.14        3.82      6.18 o
 -10   3  12       10.41       10.30      6.18 o
  -9   3  12        7.39       12.36      5.59 o
  -8   3  12      142.95      141.52      9.41 o
  -7   3  12      265.30      318.58      8.82 o
  -6   3  12        3.03        0.95      2.95 o
  -5   3  12       25.44       23.36      3.02 o
  -4   3  12       74.78       75.88      4.11 o
  -3   3  12      103.95      108.70      4.26 o
  -2   3  12        1.66       -2.19      2.19 o
  -1   3  12        4.95        9.39      2.50 o
   0   3  12       37.13       37.08      4.54 o
   1   3  12       33.97       30.07      2.68 o
   2   3  12        4.22        4.63      4.23 o
   3   3  12        0.92        0.74      4.23 o
   4   3  12        0.49       -4.85      4.85 o
   5   3  12        1.44       -0.54      4.71 o
 -11   4  12        1.02        0.59      6.47 o
 -10   4  12        9.63       20.30      6.47 o
  -9   4  12       89.69       70.61      7.65 o
  -8   4  12        6.80        4.41      5.30 o
  -7   4  12       26.50       26.77      5.59 o
  -6   4  12        3.81        4.29      3.41 o
  -5   4  12        0.26       -0.21      3.13 o
  -4   4  12       14.78        9.80      2.80 o
  -3   4  12       21.07       19.03      2.64 o
  -2   4  12       11.04       14.04      4.27 o
  -1   4  12        7.26        5.08      2.68 o
   0   4  12       12.19       21.58      3.56 o
   1   4  12        3.11        5.14      5.23 o
   2   4  12        5.86        4.12      2.66 o
   3   4  12        0.64        0.90      2.69 o
   4   4  12        7.10        2.98      5.12 o
 -10   5  12        0.16        8.83      6.47 o
  -9   5  12        3.52        7.06      5.88 o
  -8   5  12       32.71       32.95      6.18 o
  -7   5  12        0.05        1.77      5.30 o
  -6   5  12       21.64       21.82      6.33 o
  -5   5  12        0.15        1.06      3.26 o
  -4   5  12        0.79       -2.48      5.31 o
  -3   5  12        4.11        7.13      3.35 o
  -2   5  12      133.89      163.90      6.06 o
  -1   5  12       30.14       28.20      3.50 o
   0   5  12        0.88        0.00      2.99 o
   1   5  12        2.24        0.38      3.90 o
   2   5  12        9.37       10.40      3.06 o
   3   5  12        1.56        1.67      2.94 o
  -9   6  12       14.74       17.36      6.47 o
  -8   6  12       19.55       21.48      6.18 o
  -7   6  12        0.08       -4.12      5.30 o
  -6   6  12        0.91       -1.18      5.30 o
  -5   6  12        0.53       -2.62      4.19 o
  -4   6  12       13.40       13.56      3.61 o
  -3   6  12       14.10       12.37      3.73 o
  -2   6  12        4.73        3.59      3.45 o
  -1   6  12        1.52        1.43      4.36 o
   0   6  12        0.58        3.07      4.47 o
   1   6  12        0.02       -2.37      3.27 o
  -6   7  12        4.21        5.59      5.59 o
  -5   7  12        0.33       -3.82      5.30 o
  -4   7  12        0.06       -1.47      5.30 o
  -3   7  12        0.79       -0.14      5.15 o
  -2   7  12       40.04       53.15      9.41 o
  -1   7  12       56.02       82.38      9.41 o
  -3 -14  13        4.07        0.29      6.77 o
  -2 -14  13        4.81       -1.18      6.18 o
  -1 -14  13        3.91       -5.30      5.88 o
   0 -14  13        1.87        7.36      6.18 o
   1 -14  13        2.68       -0.59      5.88 o
   2 -14  13       14.89       20.30      6.18 o
   3 -14  13       20.87       23.83      6.18 o
   4 -14  13        0.01       -1.18      5.59 o
   5 -14  13        0.43        0.59      5.59 o
  -5 -13  13        2.15       -0.29      6.77 o
  -4 -13  13        1.49       -4.71      6.18 o
  -3 -13  13       10.64        3.24      6.18 o
  -2 -13  13       20.73       17.36      6.47 o
  -1 -13  13        9.18       15.87      8.97 o
   0 -13  13        5.80       12.95      5.88 o
   1 -13  13       22.95       23.83      5.88 o
   2 -13  13        6.86       12.06      5.59 o
   3 -13  13        0.94        7.65      5.30 o
   4 -13  13       33.44       33.83      5.88 o
   5 -13  13       20.32       20.59      5.88 o
   6 -13  13       29.05       27.66      6.18 o
  -6 -12  13        5.58       -6.18      6.77 o
  -5 -12  13       15.56        7.06      6.47 o
  -4 -12  13       16.78       19.71      6.47 o
  -3 -12  13       60.90       74.73      7.65 o
  -2 -12  13        0.02       -4.71      5.30 o
  -1 -12  13       33.31       35.89      4.88 o
   0 -12  13       17.99       19.35      4.51 o
   1 -12  13       15.74       11.91      5.44 o
   2 -12  13        1.33       -4.45      6.62 o
   3 -12  13        5.64        9.38      4.14 o
   4 -12  13        1.71        1.37      5.44 o
   5 -12  13        3.24        0.94     13.24 o
   6 -12  13       39.70       36.19      5.88 o
   7 -12  13        0.34        6.18      5.30 o
  -7 -11  13        1.47       -0.29      6.77 o
  -6 -11  13        1.80       -5.88      6.18 o
  -5 -11  13       50.30       43.54      7.06 o
  -4 -11  13       88.77       90.91      7.94 o
  -3 -11  13       24.39       25.01      6.18 o
  -2 -11  13       13.33       13.83      5.59 o
  -1 -11  13        0.10       -0.60      4.02 o
   0 -11  13       29.48       22.72      4.35 o
   1 -11  13       31.11       30.90      4.30 o
   2 -11  13       19.27       17.40      4.08 o
   3 -11  13       81.85       83.61      5.22 o
   4 -11  13        9.09       11.64      7.06 o
   5 -11  13        0.77       -1.65      4.27 o
   6 -11  13       18.03       20.30      5.00 o
   7 -11  13        5.63        8.53      5.00 o
   8 -11  13        0.60        6.18      5.00 o
  -8 -10  13      165.50      181.23     12.95 o
  -7 -10  13       18.50       13.83      6.77 o
  -6 -10  13        6.88        5.00      6.18 o
  -5 -10  13       13.59       17.65      6.18 o
  -4 -10  13       14.14       11.47      5.59 o
  -3 -10  13       60.93       52.66      6.47 o
  -2 -10  13       10.50       13.83      5.30 o
  -1 -10  13       17.92       13.71      3.96 o
   0 -10  13        0.95       -0.48      3.74 o
   1 -10  13      140.28      144.07     16.33 o
   2 -10  13        2.76        5.87      3.70 o
   3 -10  13       33.29       34.46      8.24 o
   4 -10  13       31.51       40.09      7.06 o
   5 -10  13       34.95       33.39     10.15 o
   6 -10  13        2.28        6.18      4.41 o
   7 -10  13        2.16       -1.18      4.41 o
   8 -10  13        1.89       12.65      5.00 o
  -9  -9  13       97.86      122.39     10.00 o
  -8  -9  13        1.51        4.71      6.47 o
  -7  -9  13       24.66       20.59      6.47 o
  -6  -9  13        2.32        0.88      5.59 o
  -5  -9  13        2.67       -2.65      5.30 o
  -4  -9  13      114.34      106.21      7.65 o
  -3  -9  13        3.06       -3.53      4.71 o
  -2  -9  13        0.02        3.53      4.41 o
  -1  -9  13       27.64       25.36      4.14 o
   0  -9  13        3.88        4.32      3.74 o
   1  -9  13      346.93      358.01     21.04 o
   2  -9  13       13.83       19.22      3.74 o
   3  -9  13        4.16        3.62      3.52 o
   4  -9  13       18.47       19.67      3.30 o
   5  -9  13       90.78       94.58      4.83 o
   6  -9  13       43.32       44.13      5.00 o
   7  -9  13        0.85        5.88      4.12 o
   8  -9  13        4.50        2.65      4.71 o
 -10  -8  13        2.16        3.82      7.06 o
  -9  -8  13       11.73       15.59      6.77 o
  -8  -8  13       27.32       20.30      6.47 o
  -7  -8  13        5.51       12.06      5.88 o
  -6  -8  13        3.71        8.24      5.59 o
  -5  -8  13       24.84       16.48      5.59 o
  -4  -8  13        8.40        6.47      5.00 o
  -3  -8  13       12.59       14.12      4.71 o
  -2  -8  13        4.66        4.12      4.41 o
  -1  -8  13       68.05       71.22      7.21 o
   0  -8  13       70.88       86.61      6.33 o
   1  -8  13       27.20       30.73      3.78 o
   2  -8  13       33.59       26.63      5.88 o
   3  -8  13        8.83        5.60      2.92 o
   4  -8  13       27.26       22.24      3.14 o
   5  -8  13       32.54       40.97      6.43 o
   6  -8  13        2.39        2.70      3.21 o
   7  -8  13        9.04       10.89      4.12 o
   8  -8  13       19.28       29.13      4.71 o
   9  -8  13       15.30       20.59      5.00 o
 -10  -7  13       52.21       56.78      8.24 o
  -9  -7  13       48.81       62.08      7.65 o
  -8  -7  13        0.88       -5.59      5.59 o
  -7  -7  13       13.34       18.24      5.59 o
  -6  -7  13        0.31        1.18      5.00 o
  -5  -7  13       27.58       28.83      5.59 o
  -4  -7  13        6.44        1.77      4.41 o
  -3  -7  13       19.19       15.59      4.71 o
  -2  -7  13       11.32       12.36      4.41 o
  -1  -7  13        9.77        6.61      3.56 o
   0  -7  13      141.69      147.42      6.55 o
   1  -7  13       14.83       10.90      3.97 o
   2  -7  13        6.45        3.01      2.87 o
   3  -7  13        6.92       10.07      2.57 o
   4  -7  13        1.31       -0.08      2.57 o
   5  -7  13       11.63       10.49      2.78 o
   6  -7  13        5.35        8.20      3.03 o
   7  -7  13        8.44       12.62      7.65 o
   8  -7  13        0.51       -2.06      3.82 o
   9  -7  13        0.53        2.94      4.41 o
 -11  -6  13       87.44      114.74     10.00 o
 -10  -6  13        7.26       21.77      6.77 o
  -9  -6  13       11.80        5.30      6.18 o
  -8  -6  13       36.82       37.36      6.47 o
  -7  -6  13      172.69      155.34     10.00 o
  -6  -6  13        1.91        8.53      5.00 o
  -5  -6  13       82.40       74.62      5.00 o
  -4  -6  13       58.75       56.49      5.59 o
  -3  -6  13       16.76       23.54      4.71 o
  -2  -6  13       42.10       36.48      4.71 o
  -1  -6  13        9.38       10.81      3.36 o
   0  -6  13        8.76       16.37      3.21 o
   1  -6  13        0.00        1.34      2.70 o
   2  -6  13       26.37       22.76      3.53 o
   3  -6  13        9.35        5.55      2.69 o
   4  -6  13        2.21        3.45      2.19 o
   5  -6  13        0.01       -1.23      2.20 o
   6  -6  13       37.91       44.57      5.00 o
   7  -6  13       20.40       29.47      3.07 o
   8  -6  13       14.74       23.21      3.29 o
   9  -6  13        9.52        6.47      3.82 o
 -11  -5  13       14.67       19.12      7.36 o
 -10  -5  13        4.74       10.59      6.47 o
  -9  -5  13        4.39       -4.71      5.59 o
  -8  -5  13        1.16        2.06      5.30 o
  -7  -5  13      100.60      110.62      8.83 o
  -6  -5  13       12.18       14.06      4.02 o
  -5  -5  13       76.88      107.19      8.53 o
  -4  -5  13        9.06        4.98      6.03 o
  -3  -5  13        5.24        6.38      3.25 o
  -2  -5  13        9.73        9.95      3.68 o
  -1  -5  13        5.72        7.26      3.16 o
   0  -5  13      165.76      164.61     10.89 o
   1  -5  13       20.76       17.07      4.41 o
   2  -5  13       18.08       24.98      3.24 o
   3  -5  13       11.44       13.75      3.59 o
   4  -5  13        9.06        8.97      3.78 o
   5  -5  13        0.47       -0.11      7.21 o
   6  -5  13        4.79        6.47      5.00 o
   7  -5  13        0.24       -1.60      4.27 o
   8  -5  13       17.07       28.00     13.53 o
   9  -5  13       10.25       12.57      2.88 o
 -11  -4  13       31.75       55.31      7.94 o
 -10  -4  13        0.16       -3.82      5.88 o
  -9  -4  13        4.24       -5.30      5.30 o
  -8  -4  13       59.21       62.08      6.77 o
  -7  -4  13        9.65        3.82      5.00 o
  -6  -4  13      129.04      124.10      6.41 o
  -5  -4  13        1.37       -1.02      3.37 o
  -4  -4  13       74.03       74.36      4.45 o
  -3  -4  13        0.71        3.47      3.04 o
  -2  -4  13      108.99      112.32      4.70 o
  -1  -4  13       40.59       33.76      2.71 o
   0  -4  13      199.50      168.18      4.80 o
   1  -4  13       96.94       80.32      9.12 o
   2  -4  13       37.15       30.01      7.65 o
   3  -4  13        0.40        0.00      2.94 o
   4  -4  13       19.49       20.95      5.00 o
   5  -4  13      121.39      126.84      6.24 o
   6  -4  13       24.44       23.48      5.59 o
   7  -4  13       16.82       10.24      4.23 o
   8  -4  13        5.15        0.05      7.06 o
 -11  -3  13       31.83       42.07      7.36 o
 -10  -3  13        0.05        4.12      5.88 o
  -9  -3  13        0.64        0.00      5.59 o
  -8  -3  13       59.73       65.31      6.77 o
  -7  -3  13        5.94        5.30      4.02 o
  -6  -3  13       27.00       28.33      4.02 o
  -5  -3  13        0.83       -3.20      5.59 o
  -4  -3  13        2.16        1.73      3.25 o
  -3  -3  13       37.58       37.48      3.53 o
  -2  -3  13       14.96       12.80      2.54 o
  -1  -3  13       49.92       39.00      2.66 o
   0  -3  13        9.50        3.48      6.47 o
   1  -3  13        3.20        4.12      6.77 o
   2  -3  13        1.70       -2.06      6.77 o
   3  -3  13       25.04       16.33      5.41 o
   4  -3  13       28.59       24.99      5.72 o
   5  -3  13       51.64       48.81      3.97 o
   6  -3  13        1.52        7.44      3.63 o
   7  -3  13        5.83       -0.68      4.88 o
   8  -3  13        0.01       -4.49      6.08 o
 -12  -2  13        1.38        1.18      7.06 o
 -11  -2  13       25.19       31.48      7.06 o
 -10  -2  13       14.62       10.30      5.88 o
  -9  -2  13       66.80       62.37      7.06 o
  -8  -2  13       23.32       15.30      5.30 o
  -7  -2  13      129.47      129.04      6.70 o
  -6  -2  13       21.15       18.69      3.82 o
  -5  -2  13      207.80      206.39      9.56 o
  -4  -2  13        5.47        7.26      3.35 o
  -3  -2  13       63.27       60.45      3.04 o
  -2  -2  13        0.44        1.74      2.04 o
  -1  -2  13      121.01      102.00      3.39 o
   0  -2  13       55.10       45.99      3.14 o
   1  -2  13        0.18        7.06      7.06 o
   2  -2  13        2.80       -1.41      4.89 o
   3  -2  13        2.57        2.50      5.20 o
   4  -2  13       43.73       21.67      5.51 o
   5  -2  13       29.06       18.24      7.94 o
   6  -2  13       40.52       42.65      6.03 o
   7  -2  13        2.98        3.86      2.95 o
   8  -2  13       20.13       23.91      3.70 o
 -12  -1  13        0.15       -6.77      6.77 o
 -11  -1  13        0.67        5.59      6.18 o
 -10  -1  13       21.59       21.48      6.18 o
  -9  -1  13        0.00       -2.06      5.30 o
  -8  -1  13        0.76       -0.88      5.00 o
  -7  -1  13       88.40       89.66      6.43 o
  -6  -1  13       38.02       40.72      3.78 o
  -5  -1  13       39.91       50.09      3.67 o
  -4  -1  13       26.14       28.53      3.10 o
  -3  -1  13        1.28        2.38      2.34 o
  -2  -1  13       49.87       45.87      2.53 o
  -1  -1  13      136.01      139.05      3.80 o
   0  -1  13       69.57       60.45      3.02 o
   1  -1  13        3.32        5.16      4.89 o
   2  -1  13       41.41       33.64      5.81 o
   3  -1  13       38.19       23.97      5.61 o
   4  -1  13        0.12       -1.18      7.65 o
   5  -1  13       13.80       23.29      8.09 o
   6  -1  13       40.17       48.95      4.55 o
   7  -1  13        9.02        7.86      3.10 o
 -11   0  13        4.19        6.18      6.18 o
 -10   0  13       23.15       32.95      6.47 o
  -9   0  13       13.97       11.77      5.59 o
  -8   0  13      119.81      109.74      7.94 o
  -7   0  13      111.47      116.87      6.47 o
  -6   0  13        3.77        8.24      3.88 o
  -5   0  13       16.02       14.61      3.13 o
  -4   0  13      131.36      138.49      4.96 o
  -3   0  13       75.23       71.08      3.13 o
  -2   0  13      101.40      100.64      4.71 o
  -1   0  13       10.45        7.57      2.42 o
   0   0  13      126.48      100.88      3.79 o
   1   0  13        1.64       -0.55      2.75 o
   2   0  13       25.59       13.36      5.40 o
   3   0  13        2.41        7.06      7.65 o
   4   0  13        1.01        6.18      7.65 o
   5   0  13       13.96       28.24      9.12 o
   6   0  13        0.10        1.16      3.49 o
   7   0  13        3.44        4.49      4.54 o
 -11   1  13        5.04        4.71      6.18 o
 -10   1  13        0.23        0.88      5.88 o
  -9   1  13       32.02       26.48      5.88 o
  -8   1  13        0.06        0.88      5.00 o
  -7   1  13       81.71       90.89      4.71 o
  -6   1  13       74.73       70.01      4.19 o
  -5   1  13       52.90       50.89      3.32 o
  -4   1  13        0.12        0.21      2.49 o
  -3   1  13      131.36      148.06      4.73 o
  -2   1  13        1.03       -0.51      2.23 o
  -1   1  13        1.64        2.45      1.82 o
   0   1  13        1.02        1.23      3.59 o
   1   1  13       66.89       71.21      4.40 o
   2   1  13        3.78        2.33      4.51 o
   3   1  13       22.20       16.05      3.68 o
   4   1  13        2.38       -3.21      3.21 o
   5   1  13       17.91       24.43      3.97 o
   6   1  13        1.50       -3.92      3.92 o
 -11   2  13       35.38       50.02      7.65 o
 -10   2  13        0.15        2.06      5.88 o
  -9   2  13       42.26       39.13      6.47 o
  -8   2  13       48.47       42.07      6.18 o
  -7   2  13       61.15       52.85      4.17 o
  -6   2  13       27.49       23.58      3.15 o
  -5   2  13       15.59       21.95      5.02 o
  -4   2  13       82.23       81.42      5.61 o
  -3   2  13      196.69      214.28      5.56 o
  -2   2  13       30.52       24.88      2.51 o
  -1   2  13        9.15        2.94      1.97 o
   0   2  13        2.44        0.27      3.45 o
   1   2  13        0.58       -2.12      3.49 o
   2   2  13        4.65        3.85      8.24 o
   3   2  13        6.31        0.33      4.12 o
   4   2  13        0.01       -2.90      2.90 o
   5   2  13        0.55        0.99      5.88 o
 -10   3  13       16.42       19.12      6.47 o
  -9   3  13        5.88        0.59      5.59 o
  -8   3  13       37.92       38.25      6.18 o
  -7   3  13       11.92       16.19      3.81 o
  -6   3  13       15.65       14.58      3.15 o
  -5   3  13        9.61        9.53      2.94 o
  -4   3  13        0.61       -1.14      2.67 o
  -3   3  13        6.94        8.26      2.65 o
  -2   3  13        2.70        1.33      2.36 o
  -1   3  13        0.00       -2.72      2.72 o
   0   3  13        1.17       -0.14      2.64 o
   1   3  13        0.73        1.39      4.23 o
   2   3  13        0.23        5.64      4.35 o
   3   3  13        5.35        2.61      6.33 o
   4   3  13        5.79        4.74      3.48 o
 -10   4  13       13.13       18.83      6.77 o
  -9   4  13       26.94       34.42      6.47 o
  -8   4  13       44.96       42.37      6.47 o
  -7   4  13        2.91        4.71      5.00 o
  -6   4  13        5.55        4.21      3.49 o
  -5   4  13        3.61       11.94      5.73 o
  -4   4  13        1.22        2.42      3.38 o
  -3   4  13       54.67       57.52      3.71 o
  -2   4  13        8.87        7.20      2.76 o
  -1   4  13        2.32       -0.63      3.37 o
   0   4  13       11.75       12.58      3.10 o
   1   4  13        2.01        5.79      2.71 o
   2   4  13        5.24        8.26      5.00 o
   3   4  13       42.22       57.73      7.94 o
  -8   5  13        1.59        3.24      5.59 o
  -7   5  13       19.75       14.12      5.88 o
  -6   5  13       15.54       20.01      5.59 o
  -5   5  13       10.46        7.58      3.56 o
  -4   5  13       34.65       47.06      4.02 o
  -3   5  13        0.33        1.67      4.55 o
  -2   5  13        6.78        5.51      3.41 o
  -1   5  13        5.68        7.78      3.33 o
   0   5  13        2.64        0.27      3.54 o
   1   5  13        0.03        0.41      3.07 o
  -6   6  13        0.85        0.00      5.59 o
  -5   6  13        3.54       11.47      5.30 o
  -4   6  13        2.90       10.16      3.77 o
  -3   6  13        0.17        4.18      3.54 o
  -2   6  13        0.03        5.52      3.97 o
  -1   6  13        0.54        9.00      3.92 o
  -2 -14  14        1.35        5.00      6.47 o
  -1 -14  14        1.90        4.71      6.18 o
   0 -14  14       53.92       66.49      7.65 o
   1 -14  14       88.67       82.38      7.94 o
   2 -14  14       43.60       48.84      6.77 o
   3 -14  14        4.88       11.47      5.88 o
  -4 -13  14       52.68       62.37      7.94 o
  -3 -13  14       91.05       81.79      8.53 o
  -2 -13  14        8.37       14.71      6.18 o
  -1 -13  14        2.47        4.24      4.51 o
   0 -13  14        2.25        1.50      7.94 o
   1 -13  14        5.82        4.99      4.45 o
   2 -13  14        1.27       -3.82      5.30 o
   3 -13  14       15.93       12.36      5.59 o
   4 -13  14        3.01       -3.24      5.00 o
   5 -13  14       28.59       23.83      5.88 o
  -6 -12  14        1.04       -0.29      6.77 o
  -5 -12  14       24.94       24.71      7.06 o
  -4 -12  14        6.20        5.30      6.18 o
  -3 -12  14       42.33       57.37      7.06 o
  -2 -12  14       18.29       13.24      5.88 o
  -1 -12  14        1.57        7.81      4.35 o
   0 -12  14       41.62       39.04      4.84 o
   1 -12  14       33.90       30.71      4.73 o
   2 -12  14       60.53       61.32      5.28 o
   3 -12  14       40.14       42.61      4.73 o
   4 -12  14       78.08       77.14     12.65 o
   5 -12  14       68.98       52.91      5.17 o
   6 -12  14        3.67        6.77      5.00 o
  -7 -11  14        0.49       -6.47      6.47 o
  -6 -11  14       21.58       29.72      7.06 o
  -5 -11  14       16.80       15.59      6.47 o
  -4 -11  14        7.96       12.36      5.88 o
  -3 -11  14       38.26       37.95      6.47 o
  -2 -11  14        8.07        9.41      5.30 o
  -1 -11  14       31.59       35.68      4.73 o
   0 -11  14        6.17        5.23      7.36 o
   1 -11  14        2.90        1.21      3.86 o
   2 -11  14        0.01       -3.78      3.78 o
   3 -11  14        2.39       -4.27      4.27 o
   4 -11  14        4.82        2.96      3.82 o
   5 -11  14       23.25       13.89      4.56 o
   6 -11  14        3.30        3.82      5.00 o
   7 -11  14        0.89       -4.71      4.71 o
  -8 -10  14        1.14        0.59      6.77 o
  -7 -10  14        6.93        5.30      6.47 o
  -6 -10  14       10.49       18.24      6.47 o
  -5 -10  14       52.27       59.43      7.06 o
  -4 -10  14        7.52        8.53      5.59 o
  -3 -10  14       25.14       22.95      5.59 o
  -2 -10  14       23.42       23.83      5.30 o
  -1 -10  14      102.27       83.92      5.39 o
   0 -10  14      115.54      123.02      6.97 o
   1 -10  14       51.82       53.62      4.63 o
   2 -10  14        8.79        4.23      3.97 o
   3 -10  14        3.16        7.97      3.74 o
   4 -10  14        5.42        3.53      8.39 o
   5 -10  14       26.08       22.67      4.27 o
   6 -10  14       64.06       74.44      6.18 o
   7 -10  14       13.44       20.89      5.00 o
  -9  -9  14       17.48       24.13      7.36 o
  -8  -9  14       92.77       97.68      9.12 o
  -7  -9  14       18.91       10.89      6.18 o
  -6  -9  14       69.82       73.26      7.36 o
  -5  -9  14        0.66        6.47      5.30 o
  -4  -9  14        3.14        0.59      5.00 o
  -3  -9  14        4.21       11.47      5.00 o
  -2  -9  14        0.10        1.18      4.41 o
  -1  -9  14        3.43        0.81      3.78 o
   0  -9  14      108.74      101.22      5.86 o
   1  -9  14       18.37        7.92      3.74 o
   2  -9  14        7.14        9.50      3.59 o
   3  -9  14       21.87       15.18      5.59 o
   4  -9  14       52.86       51.78      4.09 o
   5  -9  14       28.99       28.34      4.11 o
   6  -9  14        0.65        0.59      4.12 o
   7  -9  14        0.31       -0.29      4.12 o
   8  -9  14       42.24       62.37      5.59 o
  -9  -8  14        5.24       10.30      6.47 o
  -8  -8  14        7.31        5.88      5.88 o
  -7  -8  14       18.53       16.18      5.88 o
  -6  -8  14        0.24        0.00      5.30 o
  -5  -8  14       43.88       49.43      6.18 o
  -4  -8  14        1.43        0.59      4.71 o
  -3  -8  14       18.50       14.42      5.00 o
  -2  -8  14       15.30       17.36      4.71 o
  -1  -8  14       14.56       26.62      4.12 o
   0  -8  14      113.96       98.28      5.93 o
   1  -8  14       86.95       76.79      9.27 o
   2  -8  14        3.20        2.49      6.33 o
   3  -8  14       35.70       29.07      4.27 o
   4  -8  14        1.31        1.12      4.45 o
   5  -8  14        0.10       -0.11      6.68 o
   6  -8  14       18.45       25.63      3.48 o
   7  -8  14       83.08      118.96      6.18 o
   8  -8  14       12.30       23.54      4.41 o
 -10  -7  14        7.16       14.12      7.06 o
  -9  -7  14       82.46       82.08      8.24 o
  -8  -7  14        0.24        1.18      5.59 o
  -7  -7  14      166.95      167.70     10.30 o
  -6  -7  14      134.46      153.58      9.71 o
  -5  -7  14       91.54      109.15      8.53 o
  -4  -7  14       20.31       27.36      5.00 o
  -3  -7  14        0.05        0.59      4.12 o
  -2  -7  14       70.13       72.67      5.88 o
  -1  -7  14        2.92        2.97      3.39 o
   0  -7  14       34.80       40.51      3.89 o
   1  -7  14       51.59       55.22     10.89 o
   2  -7  14        0.05       -2.72      2.72 o
   3  -7  14        0.79        2.57      5.74 o
   4  -7  14        0.82        0.72      2.40 o
   5  -7  14       59.43       76.96      5.10 o
   6  -7  14        9.96       19.02      6.33 o
   7  -7  14        8.39       12.09      2.89 o
   8  -7  14        5.47        4.30      6.18 o
 -10  -6  14       12.08       17.36      6.77 o
  -9  -6  14      112.34      127.10      9.41 o
  -8  -6  14       11.64       10.59      5.88 o
  -7  -6  14       26.33       39.13      6.18 o
  -6  -6  14        6.89       10.00      5.00 o
  -5  -6  14        3.72        1.47      3.81 o
  -4  -6  14        2.77        3.87      3.59 o
  -3  -6  14       37.42       35.01      4.71 o
  -2  -6  14        4.07        1.66     11.18 o
  -1  -6  14       39.70       39.56      3.86 o
   0  -6  14        0.87        4.07      6.18 o
   1  -6  14       10.83        8.85      4.71 o
   2  -6  14       23.00       17.78      2.70 o
   3  -6  14        0.68       -3.74      3.74 o
   4  -6  14        7.63        8.10      4.01 o
   5  -6  14        1.88        0.39      5.59 o
   6  -6  14        7.46       16.48      5.59 o
   7  -6  14       75.02       84.73      7.65 o
   8  -6  14       78.59       85.62      8.24 o
 -11  -5  14       27.14       36.78      7.65 o
 -10  -5  14        2.38        6.77      6.18 o
  -9  -5  14       28.09       40.90      6.77 o
  -8  -5  14      101.73       89.44      7.94 o
  -7  -5  14        1.98        4.71      5.00 o
  -6  -5  14      119.98      120.94      6.49 o
  -5  -5  14        2.77       -2.98      4.85 o
  -4  -5  14       55.11       52.97      4.30 o
  -3  -5  14       10.32        4.54      3.25 o
  -2  -5  14        4.46        2.44      4.21 o
  -1  -5  14       49.83       42.03      3.68 o
   0  -5  14       20.70       20.59      2.96 o
   1  -5  14        4.53       -0.44      2.23 o
   2  -5  14        2.57        1.77      7.36 o
   3  -5  14        0.68       -0.95      3.39 o
   4  -5  14       13.39       17.98      5.59 o
   5  -5  14        1.62       -1.08      3.68 o
   6  -5  14       39.20       62.37      5.88 o
   7  -5  14        0.77        4.71      5.59 o
   8  -5  14       22.53       36.48      6.77 o
 -11  -4  14        0.03       -1.77      6.47 o
 -10  -4  14        9.92        9.41      6.18 o
  -9  -4  14        0.03       -1.77      5.59 o
  -8  -4  14      115.34      115.92      8.24 o
  -7  -4  14        0.00        7.06      5.30 o
  -6  -4  14        8.84        9.63      3.96 o
  -5  -4  14       43.90       45.02      4.41 o
  -4  -4  14       86.21       89.50      9.12 o
  -3  -4  14        0.03       -2.82      2.82 o
  -2  -4  14        4.78        2.43      2.64 o
  -1  -4  14       65.12       65.34      3.10 o
   0  -4  14       67.67       66.25      4.12 o
   1  -4  14        9.92       11.18      7.36 o
   2  -4  14        7.76        7.94      7.06 o
   3  -4  14        5.50       -7.36      7.36 o
   4  -4  14        1.78        2.35      7.94 o
   5  -4  14       32.97       35.89      4.41 o
   6  -4  14        2.86        4.46      5.74 o
   7  -4  14        1.35        1.73      8.97 o
 -11  -3  14       27.31       23.54      7.06 o
 -10  -3  14       21.34       25.89      6.47 o
  -9  -3  14       35.65       40.90      6.47 o
  -8  -3  14        1.08        7.36      5.30 o
  -7  -3  14       11.45       11.14      4.08 o
  -6  -3  14        0.44        1.83      9.86 o
  -5  -3  14       12.27       11.01      3.59 o
  -4  -3  14       39.90       40.16      3.74 o
  -3  -3  14        0.92        1.36      2.64 o
  -2  -3  14       79.88       62.32      3.39 o
  -1  -3  14        7.84        4.89      2.08 o
   0  -3  14      107.44       81.84      4.99 o
   1  -3  14        1.49       -7.06      7.06 o
   2  -3  14       40.93       39.72      8.24 o
   3  -3  14        3.64       -1.18      6.77 o
   4  -3  14       50.47       53.97      6.66 o
   5  -3  14        7.44       11.18      7.94 o
   6  -3  14        2.93       11.47      3.68 o
   7  -3  14        4.20        8.68      4.35 o
 -11  -2  14       10.62       23.24      7.06 o
 -10  -2  14       16.39       20.30      6.47 o
  -9  -2  14        8.57        2.65      5.59 o
  -8  -2  14        1.73       -2.94      5.00 o
  -7  -2  14        5.69        9.74      4.08 o
  -6  -2  14        8.48       -0.19      3.74 o
  -5  -2  14        7.03        1.51      3.46 o
  -4  -2  14        3.73        6.26      2.60 o
  -3  -2  14        6.20        6.21      2.44 o
  -2  -2  14       25.68       20.34      2.25 o
  -1  -2  14        6.13       -1.10      2.51 o
   0  -2  14      106.54      103.69      3.98 o
   1  -2  14        5.06       18.24      7.65 o
   2  -2  14        6.33       12.00      5.30 o
   3  -2  14       49.85       41.13      6.34 o
   4  -2  14        0.67       -2.06      7.36 o
   5  -2  14       70.33       79.44     10.89 o
   6  -2  14       26.78       30.89      4.71 o
   7  -2  14        5.10       11.36      2.99 o
 -11  -1  14       17.83       26.48      7.06 o
 -10  -1  14       33.76       30.30      6.77 o
  -9  -1  14       33.29       26.18      6.18 o
  -8  -1  14       23.06       25.01      5.88 o
  -7  -1  14       14.12       10.15      4.61 o
  -6  -1  14       69.82       80.16      4.45 o
  -5  -1  14       16.07       12.73      3.05 o
  -4  -1  14        9.43       10.91      2.69 o
  -3  -1  14        5.09        3.92      2.37 o
  -2  -1  14       56.91       66.77      2.76 o
  -1  -1  14       70.25       54.83      3.25 o
   0  -1  14       54.64       48.69      2.85 o
   1  -1  14        7.58        7.73      5.30 o
   2  -1  14        0.18        1.30      5.30 o
   3  -1  14       21.41       19.44      7.50 o
   4  -1  14        9.02       10.00      8.24 o
   5  -1  14       14.98       16.77      8.53 o
   6  -1  14        0.13        1.74      3.71 o
 -11   0  14        2.08        7.36      6.47 o
 -10   0  14        0.58        4.71      5.88 o
  -9   0  14       18.96        5.59      5.59 o
  -8   0  14       17.10       21.77      5.59 o
  -7   0  14       51.22       46.12      4.14 o
  -6   0  14        2.52        6.12      3.31 o
  -5   0  14       16.12       20.75      3.04 o
  -4   0  14        6.20        5.83      2.61 o
  -3   0  14       77.64       90.20      3.77 o
  -2   0  14       71.44       70.61      2.92 o
  -1   0  14       22.84       24.04      2.87 o
   0   0  14       12.30       18.36      2.41 o
   1   0  14       17.26       14.34      3.66 o
   2   0  14       17.22       16.82      7.50 o
   3   0  14        7.35        9.41      8.24 o
   4   0  14        7.88        7.06      8.24 o
   5   0  14        1.19       -0.88      8.53 o
 -10   1  14        0.43        2.06      5.88 o
  -9   1  14       10.24        3.24      5.59 o
  -8   1  14        0.34        2.94      5.30 o
  -7   1  14       32.85       32.60      4.22 o
  -6   1  14       35.98       36.57      3.41 o
  -5   1  14        0.79        3.50      2.97 o
  -4   1  14       23.70       26.58      3.65 o
  -3   1  14        0.12       -1.89      2.36 o
  -2   1  14        1.37        1.75      2.19 o
  -1   1  14        0.11        1.92      2.86 o
   0   1  14        0.42        1.93      4.12 o
   1   1  14        0.32        1.96      3.14 o
   2   1  14       42.19       49.13      4.24 o
   3   1  14        3.48       -1.19      3.47 o
   4   1  14        0.22        2.62      7.36 o
   5   1  14        0.04       13.24      9.41 o
 -10   2  14        9.79        4.41      6.18 o
  -9   2  14       12.12       19.42      5.88 o
  -8   2  14       96.02       97.68      7.65 o
  -7   2  14       50.26       59.93      7.86 o
  -6   2  14       10.72       16.81      3.20 o
  -5   2  14        8.27        9.39      2.97 o
  -4   2  14      162.09      187.66      5.67 o
  -3   2  14       10.89        8.85      2.64 o
  -2   2  14       11.99       14.28      2.43 o
  -1   2  14        2.93        2.72      2.24 o
   0   2  14        4.24        2.68      3.79 o
   1   2  14        3.65        3.82      3.92 o
   2   2  14        9.83       17.58      4.18 o
   3   2  14        0.17       -1.92      3.97 o
   4   2  14        3.46        0.93      3.75 o
  -9   3  14       15.63        7.94      5.88 o
  -8   3  14       12.33       13.24      5.59 o
  -7   3  14        0.79        0.59      5.00 o
  -6   3  14        9.08       14.38      7.06 o
  -5   3  14       35.18       37.95      3.46 o
  -4   3  14        1.26        1.42      3.10 o
  -3   3  14        2.57        4.02      2.66 o
  -2   3  14        2.78       -0.02      2.43 o
  -1   3  14        0.01       -1.37      2.21 o
   0   3  14        0.74       -1.61      6.90 o
   1   3  14       83.81      109.15      6.73 o
   2   3  14        2.66        0.29      4.58 o
  -8   4  14        2.17        9.12      5.59 o
  -7   4  14        0.89        2.65      5.30 o
  -6   4  14        0.66        0.67      3.61 o
  -5   4  14        1.54        3.66      4.34 o
  -4   4  14        1.70        3.50      3.15 o
  -3   4  14        0.03        4.30      3.98 o
  -2   4  14        5.79       11.93      4.20 o
  -1   4  14        1.22       -2.88      2.88 o
   0   4  14        0.51       -2.66      2.66 o
   1   4  14        6.57        4.93      4.99 o
  -6   5  14        6.19        9.12      5.59 o
  -5   5  14       22.39       22.06      4.02 o
  -4   5  14       15.80       22.85      3.73 o
  -3   5  14        5.78        7.27      3.35 o
  -2   5  14       20.01       27.06      3.31 o
  -3 -13  15        7.82        5.00      6.18 o
  -2 -13  15       63.09       73.14     12.65 o
  -1 -13  15       14.08       12.34      4.73 o
   0 -13  15       10.94        7.33      4.63 o
   1 -13  15       39.58       40.31      5.22 o
   2 -13  15        6.40       -0.20      4.56 o
   3 -13  15        3.22       -2.65      5.30 o
   4 -13  15        0.55        6.77      5.30 o
  -5 -12  15        0.93       -6.18      6.18 o
  -4 -12  15        1.12        0.29      6.18 o
  -3 -12  15        2.64       -3.24      5.59 o
  -2 -12  15       12.08       13.76      4.66 o
  -1 -12  15       45.36       47.06      5.22 o
   0 -12  15       13.91       21.37      6.62 o
   1 -12  15        0.13       -4.71      4.71 o
   2 -12  15       13.86       21.47      6.18 o
   3 -12  15        0.51       -3.96      4.05 o
   4 -12  15        0.00       -1.05      8.97 o
   5 -12  15        4.32       -2.88      5.88 o
  -6 -11  15        6.66       13.24      6.77 o
  -5 -11  15       51.48       63.55      7.65 o
  -4 -11  15       46.59       55.02      7.06 o
  -3 -11  15       15.30       14.71      5.59 o
  -2 -11  15        4.13        6.29      4.71 o
  -1 -11  15       39.14       33.69      4.71 o
   0 -11  15       40.04       30.17      4.54 o
   1 -11  15        7.95        8.64      5.44 o
   2 -11  15       48.71       52.47      5.74 o
   3 -11  15       46.65       45.17      4.68 o
   4 -11  15       47.99       50.81      7.06 o
   5 -11  15       17.73       13.06      5.44 o
   6 -11  15       16.81       22.95      5.00 o
  -7 -10  15        1.34       13.53      6.77 o
  -6 -10  15        0.01       -5.88      5.88 o
  -5 -10  15        4.84        5.30      5.59 o
  -4 -10  15       15.07       19.42      5.88 o
  -3 -10  15       25.28       23.54      5.59 o
  -2 -10  15        8.16       10.44      4.23 o
  -1 -10  15        4.98        2.57      4.05 o
   0 -10  15       10.92        5.75      3.82 o
   1 -10  15       16.08       15.86      7.21 o
   2 -10  15        0.06       -1.55      5.74 o
   3 -10  15        3.18       -2.91      3.59 o
   4 -10  15       15.37       21.32      8.68 o
   5 -10  15        6.03        2.14      8.53 o
   6 -10  15        1.18       -2.35      4.41 o
  -8  -9  15        1.15        6.77      6.47 o
  -7  -9  15        0.07       10.00      6.18 o
  -6  -9  15       26.76       30.01      6.47 o
  -5  -9  15       43.88       51.19      6.47 o
  -4  -9  15       28.22       24.71      5.59 o
  -3  -9  15       19.07       23.24      5.30 o
  -2  -9  15       18.17       18.23      4.19 o
  -1  -9  15       46.76       42.46      4.50 o
   0  -9  15        2.82        4.33      3.82 o
   1  -9  15       26.00       25.62      3.86 o
   2  -9  15        0.31        1.15      3.39 o
   3  -9  15        1.10        1.13      3.45 o
   4  -9  15        2.75        7.95     11.18 o
   5  -9  15        0.34       -0.94      3.05 o
   6  -9  15       10.85       12.06      4.12 o
   7  -9  15       18.14       19.12      4.41 o
  -9  -8  15       40.84       34.13      7.36 o
  -8  -8  15        7.01       -5.88      5.88 o
  -7  -8  15        7.94        4.41      5.59 o
  -6  -8  15       13.26       10.59      5.88 o
  -5  -8  15        0.54        0.00      5.00 o
  -4  -8  15        4.67       13.24      5.00 o
  -3  -8  15        3.69        5.59      4.71 o
  -2  -8  15        0.20        5.26      3.78 o
  -1  -8  15        9.40        8.00      3.63 o
   0  -8  15        1.70        4.65      3.53 o
   1  -8  15        5.88        7.74      3.39 o
   2  -8  15        3.45        0.34      3.18 o
   3  -8  15        0.94        2.60      3.21 o
   4  -8  15        0.00       -0.12      2.68 o
   5  -8  15       16.25       18.19      2.91 o
   6  -8  15       13.64       16.31      3.10 o
   7  -8  15        2.67        5.75      3.13 o
  -9  -7  15       41.86       30.89      7.06 o
  -8  -7  15       52.66       56.78      7.36 o
  -7  -7  15       14.09       22.95      5.88 o
  -6  -7  15        7.47       -0.59      5.00 o
  -5  -7  15        6.39       15.89      5.00 o
  -4  -7  15       24.34       22.95      5.00 o
  -3  -7  15        0.62       -0.29      4.12 o
  -2  -7  15        4.33        7.80      3.63 o
  -1  -7  15       22.03       20.99      3.68 o
   0  -7  15        2.04        3.49      3.18 o
   1  -7  15        2.35        3.92      2.96 o
   2  -7  15        0.29        0.63      2.73 o
   3  -7  15        2.11        0.59      2.75 o
   4  -7  15        0.25        0.12      4.35 o
   5  -7  15        0.15       -4.45      4.45 o
   6  -7  15       25.05       35.31      6.47 o
   7  -7  15        0.72        1.18      6.47 o
 -10  -6  15       26.82       29.13      7.36 o
  -9  -6  15        4.13        7.06      6.18 o
  -8  -6  15      164.79      176.53     10.89 o
  -7  -6  15        7.51        5.88      5.30 o
  -6  -6  15        1.90        1.18      5.00 o
  -5  -6  15       11.35       11.70      3.86 o
  -4  -6  15        0.96        2.35      3.43 o
  -3  -6  15       23.71       21.48      4.41 o
  -2  -6  15        4.01        1.96      3.42 o
  -1  -6  15       41.55       42.57      3.92 o
   0  -6  15        2.07        4.58      4.12 o
   1  -6  15       14.24       14.46      3.09 o
   2  -6  15        1.31        0.29      7.65 o
   3  -6  15       19.08       26.48      8.53 o
   4  -6  15        2.08        9.43      4.05 o
   5  -6  15        4.66        7.49     14.42 o
   6  -6  15        3.02        6.77      5.30 o
   7  -6  15        0.90       14.42      5.59 o
 -10  -5  15        6.64        2.35      6.47 o
  -9  -5  15        2.31        4.71      5.88 o
  -8  -5  15        0.41        0.29      5.59 o
  -7  -5  15       69.60       73.55      7.06 o
  -6  -5  15       29.83       26.39      4.30 o
  -5  -5  15       18.05        8.36      3.81 o
  -4  -5  15       54.02       61.12      4.45 o
  -3  -5  15       11.03       12.14      3.04 o
  -2  -5  15        2.02        2.55      2.65 o
  -1  -5  15       32.99       32.42      3.42 o
   0  -5  15        4.95        7.17      2.49 o
   1  -5  15        1.53       -0.88      7.36 o
   2  -5  15        6.27       -1.47      7.36 o
   3  -5  15       62.75       47.07      9.12 o
   4  -5  15        0.01        1.39      4.85 o
   5  -5  15        3.11       -0.29      4.41 o
   6  -5  15       31.45       47.66      5.59 o
   7  -5  15        2.53        6.18      5.30 o
 -10  -4  15        1.79       -3.53      5.88 o
  -9  -4  15       75.01       78.26      7.65 o
  -8  -4  15        7.89       16.18      5.59 o
  -7  -4  15       22.84       22.95      5.59 o
  -6  -4  15       15.08       11.43      4.02 o
  -5  -4  15        2.18        1.18      3.53 o
  -4  -4  15        0.00        2.87      3.25 o
  -3  -4  15       21.84       31.74      3.67 o
  -2  -4  15       25.16       25.47      3.43 o
  -1  -4  15        1.70       -2.28      2.28 o
   0  -4  15       49.13       55.31      8.83 o
   1  -4  15       41.31       41.78      8.53 o
   2  -4  15       15.84       20.30      7.94 o
   3  -4  15        0.97        4.12      7.94 o
   4  -4  15       11.77       11.47      8.53 o
   6  -4  15        9.30       10.89      4.41 o
 -10  -3  15        9.23        2.65      6.18 o
  -9  -3  15        8.39       15.59      5.88 o
  -8  -3  15       35.59       49.72      6.47 o
  -7  -3  15        0.45       -8.07      8.53 o
  -6  -3  15        0.12       -3.45      3.74 o
  -5  -3  15        1.05       -2.30      3.37 o
  -4  -3  15       11.94       10.95      3.04 o
  -3  -3  15        3.23        6.69      2.81 o
  -2  -3  15       27.92       31.90      2.89 o
  -1  -3  15       24.55       21.04      3.82 o
   0  -3  15       74.31       81.84      5.03 o
   1  -3  15       37.77       27.95      8.24 o
   2  -3  15       27.64       22.65      8.24 o
   3  -3  15        5.03        3.82      8.24 o
   4  -3  15       63.85       67.37     10.59 o
   5  -3  15       15.81       24.42      9.12 o
   6  -3  15        3.40       -2.65      8.24 o
 -10  -2  15        3.82        8.24      6.18 o
  -9  -2  15        5.14        9.41      5.88 o
  -8  -2  15        0.93        1.47      5.30 o
  -7  -2  15        0.45       -2.49      4.02 o
  -6  -2  15       13.40       15.56      7.50 o
  -5  -2  15       13.38       22.36      3.74 o
  -4  -2  15        2.85        1.45      2.64 o
  -3  -2  15        1.15        1.09      2.63 o
  -2  -2  15       55.89       64.87      3.13 o
  -1  -2  15      176.67      135.48      8.01 o
   0  -2  15       48.23       48.13      2.92 o
   1  -2  15        2.91        9.71      7.65 o
   2  -2  15        3.18        1.77      7.94 o
   3  -2  15       13.44        7.04      5.72 o
   4  -2  15       29.65       22.07      8.83 o
   5  -2  15       10.14       -2.06      8.24 o
   6  -2  15        6.52       -7.94      7.94 o
 -10  -1  15        0.18       -4.41      5.88 o
  -9  -1  15       34.75       34.72      6.47 o
  -8  -1  15        2.10       -1.47      5.30 o
  -7  -1  15       13.09       10.08      8.09 o
  -6  -1  15        6.39        4.44      3.38 o
  -5  -1  15       12.89       15.66      3.27 o
  -4  -1  15        0.08        1.47      2.68 o
  -3  -1  15        9.74        8.64      2.94 o
  -2  -1  15       28.62       28.25      2.30 o
  -1  -1  15       10.78       11.59      2.87 o
   0  -1  15        2.72        1.38      2.86 o
   1  -1  15        0.27       -7.65      7.65 o
   2  -1  15        0.14       -3.46      5.51 o
   3  -1  15        7.90       -4.21      5.81 o
   4  -1  15        1.74        1.47      8.24 o
   5  -1  15        6.08       15.30      9.12 o
 -10   0  15       14.66       10.30      6.18 o
  -9   0  15       26.54       23.54      6.18 o
  -8   0  15        6.66       10.89      5.30 o
  -7   0  15        0.91       -3.38      3.38 o
  -6   0  15        0.27        0.17      2.98 o
  -5   0  15       13.54       15.88      3.02 o
  -4   0  15        4.87       -0.66      4.20 o
  -3   0  15       11.36        9.16      3.02 o
  -2   0  15        0.02        0.57      2.12 o
  -1   0  15        1.37        0.56      3.88 o
   0   0  15        2.99        6.61      3.99 o
   1   0  15       23.87       25.48      7.93 o
   2   0  15       44.72       51.59      7.06 o
   3   0  15       41.41       48.84     10.30 o
   4   0  15       10.61        5.30      8.83 o
  -9   1  15       15.07       14.12      5.88 o
  -8   1  15       19.07       21.77      5.88 o
  -7   1  15        1.77        5.41      3.28 o
  -6   1  15       25.06       33.73      4.39 o
  -5   1  15        0.13       -1.28      2.82 o
  -4   1  15        3.32        2.35      2.74 o
  -3   1  15        7.69       14.71      2.59 o
  -2   1  15        3.55        7.51      2.29 o
  -1   1  15        0.40        1.94      2.92 o
   0   1  15       27.61       38.36      3.10 o
   1   1  15        1.73        1.48      2.39 o
   2   1  15        1.70        0.73      3.51 o
   3   1  15        0.12        0.16      3.51 o
  -9   2  15       18.44        5.00      5.88 o
  -8   2  15       11.80       13.51      6.03 o
  -7   2  15        0.64        0.33      4.14 o
  -6   2  15       46.30       49.47      3.76 o
  -5   2  15       50.67       60.68      4.29 o
  -4   2  15       50.01       51.33      3.82 o
  -3   2  15       39.57       45.64      4.80 o
  -2   2  15        0.02       -1.67      2.39 o
  -1   2  15        8.60        4.39      5.00 o
   0   2  15       18.55       19.26      3.13 o
   1   2  15        0.16        5.00      4.21 o
   2   2  15       21.52       27.79      8.09 o
  -7   3  15        4.79       12.36      5.59 o
  -6   3  15        4.62        0.89      3.56 o
  -5   3  15       16.93       26.77      4.37 o
  -4   3  15        3.08        2.95      3.61 o
  -3   3  15        0.15        2.36      2.93 o
  -2   3  15        5.36        2.94      3.31 o
  -1   3  15        0.95       -1.07      3.52 o
   0   3  15        4.14       17.70     13.09 o
  -5   4  15        0.31        6.25      8.06 o
  -4   4  15        5.93        6.50      4.64 o
  -3   4  15        1.54        1.74      3.13 o
  -2   4  15       13.99       20.25      3.74 o
  -2 -13  16        0.02       -3.24      5.88 o
  -1 -13  16       44.39       35.17      8.39 o
   0 -13  16       18.76       22.94     11.33 o
   1 -13  16       60.50       70.30      5.82 o
   2 -13  16       22.85       18.34      4.68 o
  -4 -12  16        0.02       -5.88      5.88 o
  -3 -12  16       20.65       21.18      6.18 o
  -2 -12  16       38.96       51.27      7.65 o
  -1 -12  16        0.00       -2.21      9.71 o
   0 -12  16       52.76       55.90      5.28 o
   1 -12  16        0.89       -3.15      4.05 o
   2 -12  16       23.13       28.99      6.18 o
   3 -12  16       31.56       28.82      4.68 o
   4 -12  16        2.91        3.53      6.62 o
  -5 -11  16       15.65       17.95      6.47 o
  -4 -11  16       46.01       56.49      7.06 o
  -3 -11  16       11.06        7.65      5.59 o
  -2 -11  16       58.85       58.54      5.33 o
  -1 -11  16        1.08        7.50      4.31 o
   0 -11  16       36.09       23.64      4.58 o
   1 -11  16       24.64       35.45      5.74 o
   2 -11  16       38.75       52.19      5.30 o
   3 -11  16       13.91        3.01      5.44 o
   4 -11  16       10.50        1.95      4.09 o
   5 -11  16        1.74        0.04      4.18 o
  -6 -10  16       24.89       33.83      6.77 o
  -5 -10  16       23.50       31.48      6.47 o
  -4 -10  16       50.61       43.25      6.47 o
  -3 -10  16       11.73       19.42      5.59 o
  -2 -10  16       27.32       29.13      6.33 o
  -1 -10  16        0.11       -1.19      3.82 o
   0 -10  16       41.55       48.15      4.77 o
   1 -10  16       69.44       80.72      5.26 o
   2 -10  16        2.11        6.45      3.71 o
   3 -10  16        8.96        3.66      3.86 o
   4 -10  16       14.58        8.31      4.12 o
   5 -10  16        3.00        3.15      3.75 o
  -7  -9  16        1.29       -0.59      5.88 o
  -6  -9  16       11.97       10.00      5.88 o
  -5  -9  16        3.25       -3.24      5.30 o
  -4  -9  16        0.00       -1.18      5.00 o
  -3  -9  16        4.27       11.47      5.00 o
  -2  -9  16       12.57       13.07      4.31 o
  -1  -9  16       32.44       41.97      4.58 o
   0  -9  16       25.56       31.41      4.12 o
   1  -9  16        8.98        6.12      3.66 o
   2  -9  16        0.08       -3.42      3.42 o
   3  -9  16        3.75        2.02      3.68 o
   4  -9  16        0.00       -3.68      3.68 o
   5  -9  16        0.41       -2.05      3.26 o
   6  -9  16        0.03       -3.53      3.53 o
  -8  -8  16        1.20       -2.65      6.18 o
  -7  -8  16        4.17       11.77      5.88 o
  -6  -8  16       44.01       43.84      6.18 o
  -5  -8  16        0.31        3.53      5.30 o
  -4  -8  16        1.74       -0.88      4.71 o
  -3  -8  16        9.65       14.71      5.00 o
  -2  -8  16       69.33       67.49      8.39 o
  -1  -8  16       39.44       44.74      4.54 o
   0  -8  16       19.82       29.73      3.92 o
   1  -8  16        6.31        3.43      5.44 o
   2  -8  16        0.23        0.70      3.23 o
   3  -8  16       26.89       27.15      6.77 o
   4  -8  16        8.81       10.06      9.56 o
   5  -8  16        9.72       -2.25      5.00 o
   6  -8  16        2.28       -2.06      6.47 o
  -8  -7  16        0.12       -2.06      5.88 o
  -7  -7  16       68.74       68.85      7.36 o
  -6  -7  16        2.05        0.00      5.00 o
  -5  -7  16        0.00       -4.71      4.71 o
  -4  -7  16       15.71       12.06      4.71 o
  -3  -7  16       17.94       22.93      4.12 o
  -2  -7  16       25.51       28.67      4.12 o
  -1  -7  16       28.13       41.66      4.18 o
   0  -7  16       23.13       27.58      4.41 o
   1  -7  16       28.83       41.36      3.51 o
   2  -7  16        0.91        2.83      2.76 o
   3  -7  16       54.76       45.01      9.41 o
   4  -7  16        5.37       -7.06      8.24 o
   5  -7  16       16.92       10.61      4.77 o
   6  -7  16        0.02        1.77      5.88 o
  -9  -6  16        5.88        8.83      6.47 o
  -8  -6  16        8.20       23.24      6.18 o
  -7  -6  16        0.16       12.95      5.59 o
  -6  -6  16        0.62        2.35      5.00 o
  -5  -6  16       14.47       20.16      4.27 o
  -4  -6  16        0.03       -0.88      4.41 o
  -3  -6  16       78.47       92.63      7.94 o
  -2  -6  16        0.03       -2.26      6.03 o
  -1  -6  16        8.90        7.83      3.25 o
   0  -6  16       18.38       14.89      3.00 o
   1  -6  16       15.32       12.65      7.94 o
   2  -6  16       17.79       -2.65      7.94 o
   3  -6  16       14.61        9.12      8.24 o
   4  -6  16       14.56        8.24      8.83 o
   5  -6  16        3.87       -1.53      6.18 o
   6  -6  16        3.49        0.29      5.30 o
  -9  -5  16        1.99       -5.88      5.88 o
  -8  -5  16        0.08       -5.00      5.30 o
  -7  -5  16        6.28       10.89      5.30 o
  -6  -5  16        0.52       -3.81      4.71 o
  -5  -5  16        0.01       -1.44      3.81 o
  -4  -5  16        0.06       -3.53      3.53 o
  -3  -5  16        8.83        8.33      3.11 o
  -2  -5  16       11.28        7.00      2.85 o
  -1  -5  16        0.73       -4.17      4.41 o
   0  -5  16        4.30        1.47      7.94 o
   1  -5  16       23.67       20.89      8.53 o
   2  -5  16      120.89      125.92     11.47 o
   3  -5  16       15.74       12.65      8.53 o
   4  -5  16        6.66       -8.53      8.53 o
   5  -5  16        5.28        5.59      4.41 o
   6  -5  16        6.47        8.24      4.71 o
  -9  -4  16       24.75       33.83      6.47 o
  -8  -4  16       12.61        5.59      5.59 o
  -7  -4  16        1.12        2.06      5.00 o
  -6  -4  16        1.55        1.15      3.81 o
  -5  -4  16       15.73       23.42      4.02 o
  -4  -4  16        0.09       -2.99      2.99 o
  -3  -4  16        3.99        6.63      2.90 o
  -2  -4  16       67.44       66.17      5.75 o
  -1  -4  16        0.10       -3.59      3.59 o
   0  -4  16        0.64       -2.94      7.65 o
   1  -4  16       20.60       19.12      8.53 o
   2  -4  16       48.00       50.02      9.71 o
   3  -4  16        5.09        7.06      8.53 o
   4  -4  16       10.39       -7.06      8.83 o
  -9  -3  16        7.42        9.12      6.18 o
  -8  -3  16        3.94        4.71      5.30 o
  -7  -3  16       19.50       19.71      5.59 o
  -6  -3  16        6.71        4.64      3.86 o
  -5  -3  16        4.48        6.01      3.59 o
  -4  -3  16        5.06        8.31      3.08 o
  -3  -3  16        3.04       -0.18      2.82 o
  -2  -3  16        3.48        1.32      2.47 o
  -1  -3  16        8.23        7.93      3.66 o
   0  -3  16        5.90       -0.47      4.27 o
   1  -3  16       28.67       34.42      8.83 o
   2  -3  16       17.11       20.01      8.83 o
   3  -3  16       28.55       49.72     10.00 o
  -9  -2  16        3.97        4.12      5.88 o
  -8  -2  16       11.87        6.77      5.59 o
  -7  -2  16       15.75       17.39      4.51 o
  -6  -2  16       20.28       21.25      7.36 o
  -5  -2  16        6.67        6.16      3.75 o
  -4  -2  16        0.16        2.08      3.12 o
  -3  -2  16       26.76       31.50      3.09 o
  -2  -2  16        7.39        6.82      2.13 o
  -1  -2  16       14.62       24.21      3.89 o
   0  -2  16       17.02       22.35      3.68 o
   1  -2  16       16.88        6.18      8.24 o
   2  -2  16        0.24       -6.18      8.83 o
   3  -2  16        5.21        1.47      8.83 o
   4  -2  16       20.50        8.83      8.83 o
  -9  -1  16       47.58       56.49      7.06 o
  -8  -1  16        0.89        2.35      5.30 o
  -7  -1  16        0.18       -0.94      6.91 o
  -6  -1  16       80.79       93.53      6.83 o
  -5  -1  16       12.41       13.72      3.12 o
  -4  -1  16        5.92        6.43      2.80 o
  -3  -1  16        3.75        4.44      2.55 o
  -2  -1  16       30.37       37.73      3.61 o
  -1  -1  16       11.54       17.73      2.97 o
   0  -1  16        1.04       -0.41      2.41 o
   1  -1  16        0.50        4.41      8.24 o
   2  -1  16       50.47       57.37     10.30 o
   3  -1  16       59.23       79.73     11.47 o
  -9   0  16        6.02        3.53      5.88 o
  -8   0  16       13.98       20.59      5.88 o
  -7   0  16        8.96        6.76      3.32 o
  -6   0  16       14.13       15.28      7.22 o
  -5   0  16        0.01        1.37      3.74 o
  -4   0  16        9.29        5.98      3.35 o
  -3   0  16       71.97       81.68      3.51 o
  -2   0  16       13.91       12.78      3.28 o
  -1   0  16        0.17        8.19      2.97 o
   0   0  16        3.71        2.66      2.61 o
   1   0  16       13.95       27.56     12.21 o
   2   0  16       14.10       10.71     13.39 o
  -8   1  16       23.92       31.41      4.99 o
  -7   1  16       16.59        9.43      3.98 o
  -6   1  16       15.72       14.57      3.47 o
  -5   1  16        6.97        8.43      3.09 o
  -4   1  16        2.63        5.67      3.18 o
  -3   1  16        1.56        1.43      2.58 o
  -2   1  16        0.27        0.21      3.26 o
  -1   1  16       22.46       27.30      3.45 o
   0   1  16        0.07       -1.69      4.87 o
   1   1  16        0.02        4.93      6.47 o
  -7   2  16        6.78        4.71      5.30 o
  -6   2  16       21.72       30.89      4.92 o
  -5   2  16        2.99       10.95      3.25 o
  -4   2  16        0.07       -2.82      2.82 o
  -3   2  16        0.58       -0.28      3.06 o
  -2   2  16        0.43       -1.61      2.35 o
  -1   2  16        2.53        1.07      9.86 o
   0   2  16        4.99       -1.36     13.68 o
  -2 -12  17        4.54        4.61      5.30 o
  -1 -12  17       28.08       26.27      6.47 o
   0 -12  17        1.81       -3.47      4.41 o
   1 -12  17        6.77        9.79      4.45 o
   2 -12  17        9.98       10.30      5.00 o
  -4 -11  17       11.62       18.83      6.18 o
  -3 -11  17       26.52       29.93      5.17 o
  -2 -11  17        0.07        5.21      4.50 o
  -1 -11  17       26.85       32.15      4.77 o
   0 -11  17        2.47        3.51      6.18 o
   1 -11  17       11.21       11.21      4.31 o
   2 -11  17       12.82       12.20      4.39 o
   3 -11  17       46.06       42.31      4.68 o
  -5 -10  17       24.54       23.83      6.18 o
  -4 -10  17        0.11        2.06      5.30 o
  -3 -10  17        0.16       -3.84      4.28 o
  -2 -10  17        9.40       11.08      5.44 o
  -1 -10  17        3.01        5.27      4.09 o
   0 -10  17        7.01        7.51      4.05 o
   1 -10  17        6.90        6.77      3.95 o
   2 -10  17       43.11       55.57      8.09 o
   3 -10  17       76.11       95.37      9.12 o
   4 -10  17      132.74      181.18     20.59 o
  -6  -9  17       79.11       75.02      7.36 o
  -5  -9  17       18.49        8.83      5.59 o
  -4  -9  17       12.59       11.47      5.30 o
  -3  -9  17       64.23       70.49      5.39 o
  -2  -9  17        2.35        0.54      3.89 o
  -1  -9  17        7.73        9.98      3.92 o
   0  -9  17        4.19        0.44      3.63 o
   1  -9  17        1.18        6.70      3.73 o
   2  -9  17        0.94        0.15      4.41 o
   3  -9  17        0.17        3.67      4.27 o
   4  -9  17        6.93        3.19      5.59 o
  -7  -8  17       64.59       65.61      7.65 o
  -6  -8  17       15.30       18.54      5.88 o
  -5  -8  17        9.63        4.41      5.00 o
  -4  -8  17       39.06       41.19      5.59 o
  -3  -8  17        0.89       -0.11      4.09 o
  -2  -8  17        0.27        6.36      3.89 o
  -1  -8  17       13.12       14.62      3.92 o
   0  -8  17        2.70        5.14      4.85 o
   1  -8  17       43.99       49.11      6.33 o
   2  -8  17        0.00       -3.28      6.18 o
   3  -8  17       44.68       39.42      9.41 o
   4  -8  17       71.04       77.08     10.89 o
  -7  -7  17        4.58        5.30      5.59 o
  -6  -7  17        4.38       -4.41      5.30 o
  -5  -7  17        5.41       10.59      5.30 o
  -4  -7  17        0.01       -4.41      4.41 o
  -3  -7  17        8.49       14.90      4.12 o
  -2  -7  17      101.18      121.54      6.41 o
  -1  -7  17       35.68       35.52      4.00 o
   0  -7  17       42.38       56.15      4.00 o
   1  -7  17       72.84       82.49      7.21 o
   2  -7  17       23.14       47.07      9.41 o
   3  -7  17       17.31       17.95      8.83 o
   4  -7  17        0.19       -8.53      8.53 o
  -8  -6  17       42.03       44.72      6.77 o
  -7  -6  17       11.60       15.59      5.59 o
  -6  -6  17        2.39       -4.41      5.00 o
  -5  -6  17        8.98        8.07      4.24 o
  -4  -6  17        1.47        6.63      4.09 o
  -3  -6  17        3.77       -3.73      3.82 o
  -2  -6  17       34.05       41.57      4.21 o
  -1  -6  17        0.18        0.52      4.41 o
   0  -6  17        0.04       -0.50      4.85 o
   1  -6  17        0.06       -3.82      8.24 o
   2  -6  17       30.90       23.83      9.12 o
   3  -6  17        6.36       -3.24      8.53 o
   4  -6  17        0.01       -8.53      8.53 o
  -8  -5  17        0.29       -5.30      5.30 o
  -7  -5  17        9.02        7.06      5.59 o
  -6  -5  17        9.28        8.30      4.14 o
  -5  -5  17        5.16        5.38      3.86 o
  -4  -5  17       14.58       14.28      4.05 o
  -3  -5  17        9.79        5.84      3.09 o
  -2  -5  17        1.43        3.94      3.25 o
  -1  -5  17        7.19        6.72      2.78 o
   0  -5  17        6.11        0.29      8.24 o
   1  -5  17        5.82       10.59      7.65 o
   2  -5  17       11.88       13.53      8.83 o
   3  -5  17        2.36       -7.36      8.53 o
   4  -5  17        7.20        3.53      9.12 o
  -8  -4  17        0.03       -5.30      5.30 o
  -7  -4  17       47.14       43.84      6.47 o
  -6  -4  17        4.61       10.98      4.08 o
  -5  -4  17       23.18       31.85      3.82 o
  -4  -4  17       23.76       40.60      5.48 o
  -3  -4  17       21.01       21.50      3.10 o
  -2  -4  17        9.36       13.74      3.28 o
  -1  -4  17       20.72       25.30      6.03 o
   0  -4  17       51.26       65.31     10.30 o
   1  -4  17       23.19       18.54      9.12 o
   2  -4  17        4.46       -0.59      8.53 o
   3  -4  17        5.30        2.06      9.12 o
  -8  -3  17       24.60       38.84      6.18 o
  -7  -3  17       26.81       31.19      5.88 o
  -6  -3  17        0.68        5.62      3.96 o
  -5  -3  17       18.44       14.39      3.48 o
  -4  -3  17       11.21       12.30      3.76 o
  -3  -3  17        6.64       12.30      2.90 o
  -2  -3  17        0.03       -2.30      2.34 o
  -1  -3  17        0.67       -0.78      3.68 o
   0  -3  17        1.27        6.47      8.53 o
   1  -3  17        8.28        1.47      8.53 o
   2  -3  17        2.76        0.29      9.41 o
   3  -3  17        0.00       -7.36      9.12 o
  -8  -2  17        4.43        5.30      5.59 o
  -7  -2  17       11.87       13.53      5.30 o
  -6  -2  17        5.54        2.73      3.86 o
  -5  -2  17        1.68        2.01      3.33 o
  -4  -2  17       12.76       19.40      3.31 o
  -3  -2  17        3.55        6.39      2.77 o
  -2  -2  17        4.94       -0.78      3.86 o
  -1  -2  17        0.62       -3.24      5.44 o
   0  -2  17        3.89       -2.35      8.24 o
   1  -2  17        0.04       -9.12      9.12 o
   2  -2  17        0.01       -4.12      9.12 o
  -7  -1  17        4.15        7.60      4.45 o
  -6  -1  17        9.14        7.06      3.68 o
  -5  -1  17        2.23        2.48      3.04 o
  -4  -1  17        3.57        8.59      2.82 o
  -3  -1  17        1.35        1.29      2.72 o
  -2  -1  17        0.40        2.36      3.25 o
  -1  -1  17       20.11       21.38      3.16 o
   0  -1  17        1.06       -2.70      3.75 o
   1  -1  17       16.69        7.36      9.12 o
   2  -1  17        0.01       -9.41      9.41 o
  -7   0  17        0.70        0.91      4.39 o
  -6   0  17        0.97        1.27      3.27 o
  -5   0  17       22.17       32.51      3.46 o
  -4   0  17        4.83        6.45      2.95 o
  -3   0  17        5.74        6.66      2.55 o
  -2   0  17        0.15       -0.56      5.00 o
  -1   0  17        0.04       -1.63      2.99 o
   0   0  17       18.57       25.26     10.00 o
  -5   1  17       11.11       12.29      3.36 o
  -4   1  17        4.93       -1.13      2.99 o
  -3   1  17        2.55        2.85      3.17 o
  -2   1  17        0.20       -4.90      4.90 o
  -1 -11  18        0.03       -4.39      4.39 o
   0 -11  18        6.61        4.93      4.39 o
  -4 -10  18        7.64       10.92      7.94 o
  -3 -10  18        1.94       10.41      4.54 o
  -2 -10  18        1.10        5.41      4.35 o
  -1 -10  18        1.13        3.11      4.31 o
   0 -10  18        0.53       -2.26      8.83 o
   1 -10  18       26.92       31.77      4.42 o
   2 -10  18        9.53        2.67      3.73 o
  -5  -9  18       11.75        9.41      5.30 o
  -4  -9  18        8.42        6.04      7.50 o
  -3  -9  18        4.67        5.98      4.35 o
  -2  -9  18       29.59       42.67      4.84 o
  -1  -9  18        2.94        7.81      4.12 o
   0  -9  18       21.73       22.07      4.15 o
   1  -9  18       60.09       75.75     11.47 o
   2  -9  18        3.05        1.07      8.24 o
  -6  -8  18        4.00       -2.65      5.59 o
  -5  -8  18        1.05       -0.29      5.00 o
  -4  -8  18       60.88       75.19      6.33 o
  -3  -8  18       14.18       22.00      4.39 o
  -2  -8  18       15.56       13.42      3.97 o
  -1  -8  18       50.66       61.39      7.36 o
   0  -8  18       11.59       12.86      3.51 o
   1  -8  18        5.08        8.52      4.12 o
   2  -8  18       75.09       97.68     11.47 o
   3  -8  18        7.99        2.94      9.12 o
  -6  -7  18        0.94        3.82      5.30 o
  -5  -7  18        1.38       11.47      5.30 o
  -4  -7  18       42.50       46.27      5.07 o
  -3  -7  18       46.34       55.90      4.91 o
  -2  -7  18       21.18       30.78      4.21 o
  -1  -7  18        4.22        9.50      3.82 o
   0  -7  18        8.32       10.76      3.29 o
   1  -7  18       10.26        5.30      8.83 o
   2  -7  18       21.80       12.36      9.12 o
   3  -7  18        6.41        1.77      9.12 o
  -7  -6  18        3.23        5.30      5.59 o
  -6  -6  18       10.37       16.48      5.59 o
  -5  -6  18        2.67        4.95      7.80 o
  -4  -6  18        0.87        4.44      4.18 o
  -3  -6  18       31.47       43.47      5.88 o
  -2  -6  18       10.38       18.65      3.75 o
  -1  -6  18        0.00       -3.01      3.01 o
   0  -6  18        0.98        7.65      8.83 o
   1  -6  18        9.70        5.30      9.12 o
   2  -6  18       32.01       44.13     10.30 o
   3  -6  18       18.86       28.54     10.00 o
  -7  -5  18       31.10       36.19      6.18 o
  -6  -5  18       17.98       17.06      5.30 o
  -5  -5  18       32.12       37.15      4.07 o
  -4  -5  18       22.23       30.14      3.74 o
  -3  -5  18        0.08       -2.96      2.96 o
  -2  -5  18       13.20       16.99      6.77 o
  -1  -5  18        1.14       -5.30      8.53 o
   0  -5  18       12.62        0.88      8.83 o
   1  -5  18       31.94       57.67     10.59 o
   2  -5  18        4.24        5.30      9.41 o
  -7  -4  18        0.01       -2.35      5.30 o
  -6  -4  18        5.61        1.60      3.70 o
  -5  -4  18       11.00       14.76      3.68 o
  -4  -4  18       19.24       27.82      4.61 o
  -3  -4  18       25.72       42.17      3.43 o
  -2  -4  18        0.13       -3.06      6.18 o
  -1  -4  18        4.52        7.36      8.83 o
   0  -4  18        1.84        2.06      9.12 o
   1  -4  18        0.23       -6.47      9.12 o
   2  -4  18        0.47       -4.41      9.41 o
  -6  -3  18       16.82       28.79      4.71 o
  -5  -3  18        0.04        5.01      3.50 o
  -4  -3  18        5.09        7.99      3.29 o
  -3  -3  18       11.78       15.07      2.94 o
  -2  -3  18       17.97       23.60      5.30 o
  -1  -3  18        7.48        5.96      4.85 o
   0  -3  18        0.46       -5.00      8.83 o
   1  -3  18        7.01        1.77      9.41 o
  -6  -2  18        7.00       10.46      6.34 o
  -5  -2  18       14.10       21.46      3.70 o
  -4  -2  18        2.38        2.11      3.76 o
  -3  -2  18        4.68        5.90      2.83 o
  -2  -2  18       13.41       17.09      4.71 o
  -1  -2  18       50.92       73.26     10.89 o
   0  -2  18        8.63       17.65      9.41 o
  -5  -1  18       25.43       41.84      4.05 o
  -4  -1  18        5.03        1.87      2.89 o
  -3  -1  18        0.21        7.75      5.06 o
  -2  -1  18        2.22       -0.71      4.72 o
  -3  -8  19       24.29       23.95      4.65 o
  -2  -8  19       39.95       43.50     13.53 o
  -1  -8  19       28.87       34.10      4.24 o
   0  -8  19        4.63        1.18      3.29 o
  -4  -7  19        1.85        1.26      4.39 o
  -3  -7  19        1.96        5.59      4.21 o
  -2  -7  19        0.25        2.35      3.73 o
  -1  -7  19        2.44        1.74      8.09 o
   0  -7  19        7.05        5.00      9.41 o
  -4  -6  19        0.01       -4.18      4.18 o
  -3  -6  19        4.38        5.77      5.59 o
  -2  -6  19       18.69       29.58      4.02 o
  -1  -6  19       49.86       56.78     10.59 o
   0  -6  19       43.84       40.90     10.59 o
  -4  -5  19        0.54       -3.34      3.34 o
  -3  -5  19        6.73        8.83      3.77 o
  -2  -5  19        1.01       10.59      9.41 o
  -1  -5  19       14.87       13.24      9.71 o
  -4  -4  19        0.36       -2.25     10.59 o
  -3  -4  19       10.48       15.36      5.15 o
  -2  -4  19        0.00       -2.06      9.12 o
 
