# Supplementary material for: Crystal structure of 3-[({2-[bis­(2-hy­droxy­benz­yl)amino]­eth­yl}(2-hy­droxy­benz­yl)amino)­meth­yl]-2-hydroxy-5-methyl­benzaldehyde
Source: Acta Crystallogr Sect E Struct Rep Online. 2014 Nov 21;70(Pt 12):562–5. doi: 10.1107/S1600536814024465 (PMC4257411; doi:10.1107/S1600536814024465)
Supplement: Supplementary file 3 [file e-70-00562-Isup3.mol]

@<TRIPOS>MOLECULE
I
    73    76     1     0     0
SMALL
NO_CHARGES
****
Generated from the CSD

@<TRIPOS>ATOM
     1 N1       4.6943   0.3770   3.6452   N.3       1 RES1   0.0000
     2 C2       3.5822   1.2821   3.9709   C.3       1 RES1   0.0000
     3 H2A      3.8128   1.8135   4.7733   H         1 RES1   0.0000
     4 H2B      2.7731   0.7510   4.1769   H         1 RES1   0.0000
     5 C3       3.2914   2.2223   2.8023   C.3       1 RES1   0.0000
     6 H3A      4.0890   2.7898   2.6558   H         1 RES1   0.0000
     7 H3B      3.1651   1.6750   1.9871   H         1 RES1   0.0000
     8 N4       2.1211   3.1011   2.9532   N.3       1 RES1   0.0000
     9 C10      6.0027   1.0341   3.8470   C.3       1 RES1   0.0000
    10 H10A     6.2187   1.0274   4.8131   H         1 RES1   0.0000
    11 H10B     5.9350   1.9790   3.5588   H         1 RES1   0.0000
    12 C11      7.1224   0.3772   3.0948   C.ar      1 RES1   0.0000
    13 C12      7.1345   0.4034   1.6982   C.ar      1 RES1   0.0000
    14 C13      8.1854  -0.1562   0.9836   C.ar      1 RES1   0.0000
    15 H13      8.1708  -0.1492   0.0338   H         1 RES1   0.0000
    16 C14      9.2559  -0.7252   1.6572   C.ar      1 RES1   0.0000
    17 H14      9.9763  -1.1037   1.1674   H         1 RES1   0.0000
    18 C15      9.2764  -0.7427   3.0399   C.ar      1 RES1   0.0000
    19 H15     10.0127  -1.1257   3.5021   H         1 RES1   0.0000
    20 C16      8.2131  -0.1965   3.7478   C.ar      1 RES1   0.0000
    21 H16      8.2292  -0.2143   4.6972   H         1 RES1   0.0000
    22 C20      4.6103  -0.8997   4.3946   C.3       1 RES1   0.0000
    23 H20A     4.4549  -0.7065   5.3527   H         1 RES1   0.0000
    24 H20B     5.4712  -1.3820   4.3170   H         1 RES1   0.0000
    25 C21      3.4981  -1.7781   3.8761   C.ar      1 RES1   0.0000
    26 C22      3.2084  -1.8343   2.5066   C.ar      1 RES1   0.0000
    27 C23      2.2446  -2.7027   2.0221   C.ar      1 RES1   0.0000
    28 H23      2.0493  -2.7246   1.0925   H         1 RES1   0.0000
    29 C24      1.5658  -3.5379   2.8897   C.ar      1 RES1   0.0000
    30 H24      0.9202  -4.1460   2.5508   H         1 RES1   0.0000
    31 C25      1.8212  -3.4934   4.2426   C.ar      1 RES1   0.0000
    32 H25      1.3495  -4.0641   4.8373   H         1 RES1   0.0000
    33 C26      2.7746  -2.6077   4.7301   C.ar      1 RES1   0.0000
    34 H26      2.9361  -2.5663   5.6654   H         1 RES1   0.0000
    35 C30      0.8851   2.3503   3.2800   C.3       1 RES1   0.0000
    36 H30A     0.8834   2.1249   4.2445   H         1 RES1   0.0000
    37 H30B     0.8710   1.5036   2.7681   H         1 RES1   0.0000
    38 C31     -0.3394   3.1481   2.9541   C.ar      1 RES1   0.0000
    39 C32     -0.5157   3.6759   1.6778   C.ar      1 RES1   0.0000
    40 C33     -1.7012   4.3108   1.3255   C.ar      1 RES1   0.0000
    41 H33     -1.8226   4.6448   0.4443   H         1 RES1   0.0000
    42 C34     -2.6932   4.4516   2.2635   C.ar      1 RES1   0.0000
    43 H34     -3.5115   4.8660   2.0184   H         1 RES1   0.0000
    44 C35     -2.5254   4.0076   3.5383   C.ar      1 RES1   0.0000
    45 H35     -3.2069   4.1502   4.1854   H         1 RES1   0.0000
    46 C36     -1.3556   3.3442   3.8956   C.ar      1 RES1   0.0000
    47 H36     -1.2459   3.0225   4.7829   H         1 RES1   0.0000
    48 C40      2.3121   4.1944   3.9258   C.3       1 RES1   0.0000
    49 H40A     2.6038   3.8083   4.7890   H         1 RES1   0.0000
    50 H40B     1.4441   4.6454   4.0755   H         1 RES1   0.0000
    51 C41      3.3246   5.2194   3.4834   C.ar      1 RES1   0.0000
    52 C42      4.3818   5.5960   4.3203   C.ar      1 RES1   0.0000
    53 C43      5.2536   6.6259   3.9226   C.ar      1 RES1   0.0000
    54 C44      5.0922   7.2331   2.6750   C.ar      1 RES1   0.0000
    55 H44      5.6881   7.9251   2.4120   H         1 RES1   0.0000
    56 C45      4.0826   6.8476   1.8168   C.ar      1 RES1   0.0000
    57 C46      3.1987   5.8570   2.2619   C.ar      1 RES1   0.0000
    58 H46      2.4760   5.6100   1.6973   H         1 RES1   0.0000
    59 C47      6.3661   7.0184   4.7763   C.2       1 RES1   0.0000
    60 H47      6.9347   7.7153   4.4715   H         1 RES1   0.0000
    61 C48      3.9528   7.4428   0.4411   C.3       1 RES1   0.0000
    62 H48A     4.3137   8.3531   0.4443   H         1 RES1   0.0000
    63 H48B     3.0074   7.4667   0.1835   H         1 RES1   0.0000
    64 H48C     4.4523   6.8955  -0.2004   H         1 RES1   0.0000
    65 O10      6.0734   1.0004   1.0894   O.3       1 RES1   0.0000
    66 H10      6.1645   1.0347   0.1678   H         1 RES1   0.0000
    67 O20      3.8815  -1.0311   1.6255   O.3       1 RES1   0.0000
    68 H20      4.3066  -0.3371   2.0933   H         1 RES1   0.0000
    69 O30      0.4864   3.5747   0.7496   O.3       1 RES1   0.0000
    70 H30      1.2616   3.5336   1.2676   H         1 RES1   0.0000
    71 O40      4.5508   4.9503   5.5003   O.3       1 RES1   0.0000
    72 H40      5.3282   5.3182   5.8658   H         1 RES1   0.0000
    73 O41      6.6171   6.5115   5.8592   O.2       1 RES1   0.0000
@<TRIPOS>BOND
     1     1     2    1
     2     1     9    1
     3     1    22    1
     4     2     3    1
     5     2     4    1
     6     2     5    1
     7     5     6    1
     8     5     7    1
     9     5     8    1
    10     8    35    1
    11     8    48    1
    12     9    10    1
    13     9    11    1
    14     9    12    1
    15    12    13   ar
    16    12    20   ar
    17    13    14   ar
    18    13    65    1
    19    14    15    1
    20    14    16   ar
    21    16    17    1
    22    16    18   ar
    23    18    19    1
    24    18    20   ar
    25    20    21    1
    26    22    23    1
    27    22    24    1
    28    22    25    1
    29    25    26   ar
    30    25    33   ar
    31    26    27   ar
    32    26    67    1
    33    27    28    1
    34    27    29   ar
    35    29    30    1
    36    29    31   ar
    37    31    32    1
    38    31    33   ar
    39    33    34    1
    40    35    36    1
    41    35    37    1
    42    35    38    1
    43    38    39   ar
    44    38    46   ar
    45    39    40   ar
    46    39    69    1
    47    40    41    1
    48    40    42   ar
    49    42    43    1
    50    42    44   ar
    51    44    45    1
    52    44    46   ar
    53    46    47    1
    54    48    49    1
    55    48    50    1
    56    48    51    1
    57    51    52   ar
    58    51    57   ar
    59    52    53   ar
    60    52    71    1
    61    53    54   ar
    62    53    59    1
    63    54    55    1
    64    54    56   ar
    65    56    57   ar
    66    56    61    1
    67    57    58    1
    68    59    60    1
    69    59    73    2
    70    61    62    1
    71    61    63    1
    72    61    64    1
    73    65    66    1
    74    67    68    1
    75    69    70    1
    76    71    72    1
@<TRIPOS>SUBSTRUCTURE
     1 RES1        1 GROUP             0 ****  ****    0  
@<TRIPOS>CRYSIN
   10.1635   11.0440   13.5439  113.5490   98.3810   99.4510     2     1
